# Supplementary material for: 8-Hy­droxy-5-(hy­droxy­meth­yl)quinolin-1-ium chloride
Source: Acta Crystallogr Sect E Struct Rep Online. 2012 Jun 2;68(Pt 7):o1979–80. doi: 10.1107/S1600536812024233 (PMC3393256; doi:10.1107/S1600536812024233)
Supplement: Supplementary file 1 [file e-68-o1979-sup1.cif]

##############################################################################
#                                                                            #
# This CIF contains the data in a paper accepted for publication in          #
# Acta Crystallographica Section E. It conforms to the requirements of       #
# Notes for Authors for Acta Crystallographica Section E, and has been       #
# peer reviewed under the auspices of the IUCr Commission on Journals.       #
#                                                                            #
# Full details of the Crystallographic Information File format               #
# are given in the paper "The Crystallographic Information File (CIF):       #
# a New Standard Archive File for Crystallography" by S. R. Hall, F. H.      #
# Allen and I. D. Brown [Acta Cryst. (1991), A47, 655-685].                  #
#                                                                            #
# The current version of the core CIF dictionary is obtainable from          #
# ftp://ftp.iucr.org/pub/cif_core.dic.                                       #
#                                                                            #
# Software is freely available for graphical display of the structure(s)     #
# in this CIF. For information consult the CIF software page                 #
# http://www.iucr.org/resources/cif/software.                                #
#                                                                            #
# This file may be used for bona fide research purposes within the           #
# scientific community so long as proper attribution is given to the journal # 
# article from which it was obtained.                                        #
#                                                                            #
##############################################################################
data_I
_audit_creation_method     SHELXL-97
_chemical_name_systematic
;
8-Hydroxy-5-(hydroxymethyl)quinolin-1-ium chloride
;
_chemical_name_common     ?
_chemical_formula_moiety     'C10 H10 N O2 +, Cl -'
_chemical_formula_sum     'C10 H10 Cl N O2'
_chemical_formula_iupac     'C10 H10 N O2 +, Cl -'
_chemical_formula_weight     211.64
_chemical_melting_point     ?
_symmetry_cell_setting     monoclinic
_symmetry_space_group_name_H-M     'P 21/c'
_symmetry_space_group_name_Hall     '-p_2ybc'
loop_
    _symmetry_equiv_pos_as_xyz
    'x, y, z'
    '-x, y+1/2, -z+1/2'
    '-x, -y, -z'
    'x, -y-1/2, z-1/2'
_cell_length_a     6.9081(5)
_cell_length_b     8.0577(5)
_cell_length_c     17.1890(11)
_cell_angle_alpha     90.00
_cell_angle_beta     101.183(3)
_cell_angle_gamma     90.00
_cell_volume     938.63(11)
_cell_formula_units_Z     4
_cell_measurement_reflns_used     4615
_cell_measurement_theta_min     2.80
_cell_measurement_theta_max     36.53
_cell_measurement_temperature     296(2)
_exptl_crystal_description     needle
_exptl_crystal_colour     colourless
_exptl_crystal_size_max     0.54
_exptl_crystal_size_mid     0.43
_exptl_crystal_size_min     0.12
_exptl_crystal_density_diffrn     1.498
_exptl_crystal_density_meas     ?
_exptl_crystal_density_method     'not measured'
_exptl_crystal_F_000     440
_exptl_absorpt_coefficient_mu     0.377
_exptl_absorpt_correction_type     none
_exptl_absorpt_process_details     ?
_exptl_absorpt_correction_T_min     ?
_exptl_absorpt_correction_T_max     ?
_exptl_special_details     ?
_diffrn_ambient_temperature     296(2)
_diffrn_radiation_type     MoK\a
_diffrn_radiation_wavelength     0.71073
_diffrn_radiation_source     'fine-focus sealed tube'
_diffrn_radiation_monochromator     graphite
_diffrn_measurement_device_type     'Bruker X8 APEX'
_diffrn_measurement_method     '\f and \w scans'
_diffrn_reflns_number     22727
_diffrn_reflns_av_R_equivalents     0.0242
_diffrn_reflns_av_sigmaI/netI     0.0187
_diffrn_reflns_theta_min     2.80
_diffrn_reflns_theta_max     36.53
_diffrn_reflns_theta_full     36.53
_diffrn_measured_fraction_theta_max     0.997
_diffrn_measured_fraction_theta_full     0.997
_diffrn_reflns_limit_h_min     -11
_diffrn_reflns_limit_h_max     11
_diffrn_reflns_limit_k_min     -12
_diffrn_reflns_limit_k_max     13
_diffrn_reflns_limit_l_min     -28
_diffrn_reflns_limit_l_max     28
_refine_special_details
;
Refinement of <i>F</i>^2^ against all reflections. The weighted <i>R</i>-factor
<i>wR</i> and goodness of fit <i>S</i> are based on <i>F</i>^2^, conventional
<i>R</i>-factors <i>R</i> are based on <i>F</i>, with <i>F</i> set to zero for
negative <i>F</i>^2^. The threshold expression of <i>F</i>^2^ >
2\s(<i>F</i>^2^) is used only for calculating <i>R</i>-factors(gt) <i>etc</i>.
and is not relevant to the choice of reflections for refinement.
<i>R</i>-factors based on <i>F</i>^2^ are statistically about twice as large
as those based on <i>F</i>, and <i>R</i>- factors based on all data will be
even larger.
;
_reflns_number_total     4615
_reflns_number_gt     3679
_reflns_threshold_expression     I>2\s(I)
_refine_ls_structure_factor_coef     Fsqd
_refine_ls_matrix_type     full
_refine_ls_R_factor_all     0.0505
_refine_ls_R_factor_gt     0.0385
_refine_ls_wR_factor_gt     0.1153
_refine_ls_wR_factor_ref     0.1243
_refine_ls_goodness_of_fit_ref     1.066
_refine_ls_restrained_S_all     1.066
_refine_ls_number_reflns     4615
_refine_ls_number_parameters     127
_refine_ls_number_restraints     0
_refine_ls_hydrogen_treatment     constr
_refine_ls_weighting_scheme     calc
_refine_ls_weighting_details
         'calc w=1/[\s^2^(Fo^2^)+(0.0694P)^2^+0.1142P] where P=(Fo^2^+2Fc^2^)/3'
_atom_sites_solution_hydrogens     difmap
_atom_sites_solution_primary     direct
_atom_sites_solution_secondary     difmap
_refine_ls_shift/su_max     0.001
_refine_ls_shift/su_mean     0.000
_refine_diff_density_max     0.504
_refine_diff_density_min     -0.204
_refine_ls_extinction_method     none
_refine_ls_extinction_coef     ?
loop_
    _atom_type_symbol
    _atom_type_description
    _atom_type_scat_dispersion_real
    _atom_type_scat_dispersion_imag
    _atom_type_scat_source
    'C' 'C' 0.0033 0.0016
                         'International Tables Vol C Tables 4.2.6.8 and 6.1.1.4'
    'H' 'H' 0.0000 0.0000
                         'International Tables Vol C Tables 4.2.6.8 and 6.1.1.4'
    'N' 'N' 0.0061 0.0033
                         'International Tables Vol C Tables 4.2.6.8 and 6.1.1.4'
    'O' 'O' 0.0106 0.0060
                         'International Tables Vol C Tables 4.2.6.8 and 6.1.1.4'
    'Cl' 'Cl' 0.1484 0.1585
                         'International Tables Vol C Tables 4.2.6.8 and 6.1.1.4'
_computing_data_collection     'APEX2 (Bruker, 2005)'
_computing_cell_refinement     'APEX2 (Bruker, 2005)'
_computing_data_reduction     'SAINT (Bruker, 2005)'
_computing_structure_solution     'SHELXS97 (Sheldrick, 2008)'
_computing_structure_refinement     'SHELXL97 (Sheldrick, 2008)'
_computing_molecular_graphics     'ORTEP-3 for Windows (Farrugia, 1997)'
_computing_publication_material
                               'PLATON (Spek, 2009) and publCIF (Westrip, 2010)'
loop_
    _atom_site_type_symbol
    _atom_site_label
    _atom_site_fract_x
    _atom_site_fract_y
    _atom_site_fract_z
    _atom_site_U_iso_or_equiv
    _atom_site_adp_type
    _atom_site_calc_flag
    _atom_site_refinement_flags
    _atom_site_occupancy
    _atom_site_symmetry_multiplicity
    _atom_site_disorder_assembly
    _atom_site_disorder_group
    Cl Cl1 0.16928(4) 0.17354(3) 0.310398(15) 0.03843(8) Uani d . 1 1 . .
    O O1 0.30276(12) 0.22164(9) 0.51946(4) 0.03652(16) Uani d . 1 1 . .
    H H1O 0.3342 0.1525 0.5547 0.055 Uiso calc R 1 1 . .
    O O2 0.44071(12) 0.98428(9) 0.61542(5) 0.03859(17) Uani d . 1 1 . .
    H H2O 0.5509 0.9455 0.6316 0.058 Uiso calc R 1 1 . .
    N N1 0.19725(11) 0.47152(9) 0.41916(4) 0.02749(14) Uani d . 1 1 . .
    H H1N 0.1996 0.3699 0.4041 0.033 Uiso calc R 1 1 . .
    C C1 0.14320(16) 0.58746(13) 0.36492(5) 0.03366(18) Uani d . 1 1 . .
    H H1 0.1075 0.5578 0.3118 0.040 Uiso calc R 1 1 . .
    C C2 0.13937(16) 0.75383(12) 0.38682(6) 0.0362(2) Uani d . 1 1 . .
    H H2 0.1026 0.8355 0.3486 0.043 Uiso calc R 1 1 . .
    C C3 0.19059(14) 0.79558(11) 0.46549(6) 0.03077(17) Uani d . 1 1 . .
    H H3 0.1887 0.9064 0.4804 0.037 Uiso calc R 1 1 . .
    C C4 0.24629(12) 0.67260(10) 0.52439(5) 0.02444(14) Uani d . 1 1 . .
    C C5 0.24952(12) 0.50630(10) 0.49814(5) 0.02361(14) Uani d . 1 1 . .
    C C6 0.30430(13) 0.37354(10) 0.55186(5) 0.02688(15) Uani d . 1 1 . .
    C C7 0.35081(16) 0.40924(12) 0.63135(5) 0.03253(18) Uani d . 1 1 . .
    H H7 0.3846 0.3239 0.6679 0.039 Uiso calc R 1 1 . .
    C C8 0.34767(16) 0.57403(12) 0.65797(5) 0.03347(18) Uani d . 1 1 . .
    H H8 0.3807 0.5948 0.7121 0.040 Uiso calc R 1 1 . .
    C C9 0.29775(14) 0.70577(11) 0.60713(5) 0.02761(15) Uani d . 1 1 . .
    C C10 0.29652(17) 0.87978(12) 0.63908(6) 0.03501(19) Uani d . 1 1 . .
    H H10A 0.1669 0.9279 0.6209 0.042 Uiso calc R 1 1 . .
    H H10B 0.3200 0.8753 0.6965 0.042 Uiso calc R 1 1 . .
loop_
    _atom_site_aniso_label
    _atom_site_aniso_U_11
    _atom_site_aniso_U_22
    _atom_site_aniso_U_33
    _atom_site_aniso_U_12
    _atom_site_aniso_U_13
    _atom_site_aniso_U_23
    Cl1 0.04035(14) 0.03721(14) 0.03423(12) 0.00236(9) -0.00147(9) -0.00972(8)
    O1 0.0523(4) 0.0204(3) 0.0344(3) 0.0019(3) 0.0024(3) 0.0011(2)
    O2 0.0372(4) 0.0224(3) 0.0521(4) -0.0014(2) -0.0014(3) 0.0061(3)
    N1 0.0306(3) 0.0242(3) 0.0260(3) -0.0013(2) 0.0016(2) -0.0007(2)
    C1 0.0395(5) 0.0317(4) 0.0265(4) -0.0006(3) -0.0018(3) 0.0027(3)
    C2 0.0431(5) 0.0286(4) 0.0326(4) 0.0007(4) -0.0034(4) 0.0066(3)
    C3 0.0334(4) 0.0218(3) 0.0342(4) 0.0001(3) -0.0006(3) 0.0035(3)
    C4 0.0243(3) 0.0209(3) 0.0274(3) -0.0018(2) 0.0033(3) 0.0011(2)
    C5 0.0242(3) 0.0209(3) 0.0251(3) -0.0015(2) 0.0034(2) 0.0013(2)
    C6 0.0304(4) 0.0207(3) 0.0289(3) -0.0018(3) 0.0043(3) 0.0028(3)
    C7 0.0432(5) 0.0253(4) 0.0277(4) -0.0024(3) 0.0037(3) 0.0053(3)
    C8 0.0450(5) 0.0295(4) 0.0254(3) -0.0046(4) 0.0057(3) 0.0009(3)
    C9 0.0317(4) 0.0232(3) 0.0280(3) -0.0040(3) 0.0060(3) -0.0014(3)
    C10 0.0425(5) 0.0263(4) 0.0369(4) -0.0026(3) 0.0094(4) -0.0061(3)
_geom_special_details
;
All s.u.'s (except the s.u. in the dihedral angle between two l.s. planes) are
estimated using the full covariance matrix. The cell s.u.'s are taken into
account individually in the estimation of s.u.'s in distances, angles and
torsion angles; correlations between s.u.'s in cell parameters are only used
when they are defined by crystal symmetry. An approximate (isotropic)
treatment of cell s.u.'s is used for estimating s.u.'s involving l.s. planes.
;
loop_
    _geom_bond_atom_site_label_1
    _geom_bond_atom_site_label_2
    _geom_bond_site_symmetry_2
    _geom_bond_distance
    _geom_bond_publ_flag
    O1 C6 . 1.3439(11) ?
    O1 H1O . 0.8200 ?
    O2 C10 . 1.4225(13) ?
    O2 H2O . 0.8200 ?
    N1 C1 . 1.3215(12) ?
    N1 C5 . 1.3644(11) ?
    N1 H1N . 0.8600 ?
    C1 C2 . 1.3941(14) ?
    C1 H1 . 0.9300 ?
    C2 C3 . 1.3718(14) ?
    C2 H2 . 0.9300 ?
    C3 C4 . 1.4155(12) ?
    C3 H3 . 0.9300 ?
    C4 C5 . 1.4155(11) ?
    C4 C9 . 1.4229(12) ?
    C5 C6 . 1.4158(11) ?
    C6 C7 . 1.3721(13) ?
    C7 C8 . 1.4059(14) ?
    C7 H7 . 0.9300 ?
    C8 C9 . 1.3757(13) ?
    C8 H8 . 0.9300 ?
    C9 C10 . 1.5065(12) ?
    C10 H10A . 0.9700 ?
    C10 H10B . 0.9700 ?
loop_
    _geom_angle_atom_site_label_1
    _geom_angle_atom_site_label_2
    _geom_angle_atom_site_label_3
    _geom_angle_site_symmetry_1
    _geom_angle_site_symmetry_3
    _geom_angle
    _geom_angle_publ_flag
    C6 O1 H1O . . 109.5 ?
    C10 O2 H2O . . 109.5 ?
    C1 N1 C5 . . 122.74(8) ?
    C1 N1 H1N . . 118.6 ?
    C5 N1 H1N . . 118.6 ?
    N1 C1 C2 . . 120.45(9) ?
    N1 C1 H1 . . 119.8 ?
    C2 C1 H1 . . 119.8 ?
    C3 C2 C1 . . 119.16(8) ?
    C3 C2 H2 . . 120.4 ?
    C1 C2 H2 . . 120.4 ?
    C2 C3 C4 . . 121.05(8) ?
    C2 C3 H3 . . 119.5 ?
    C4 C3 H3 . . 119.5 ?
    C3 C4 C5 . . 116.98(8) ?
    C3 C4 C9 . . 124.33(8) ?
    C5 C4 C9 . . 118.69(7) ?
    N1 C5 C4 . . 119.60(7) ?
    N1 C5 C6 . . 118.65(7) ?
    C4 C5 C6 . . 121.75(7) ?
    O1 C6 C7 . . 125.81(8) ?
    O1 C6 C5 . . 115.99(8) ?
    C7 C6 C5 . . 118.19(8) ?
    C6 C7 C8 . . 120.44(8) ?
    C6 C7 H7 . . 119.8 ?
    C8 C7 H7 . . 119.8 ?
    C9 C8 C7 . . 122.67(8) ?
    C9 C8 H8 . . 118.7 ?
    C7 C8 H8 . . 118.7 ?
    C8 C9 C4 . . 118.25(8) ?
    C8 C9 C10 . . 120.34(8) ?
    C4 C9 C10 . . 121.41(8) ?
    O2 C10 C9 . . 113.14(8) ?
    O2 C10 H10A . . 109.0 ?
    C9 C10 H10A . . 109.0 ?
    O2 C10 H10B . . 109.0 ?
    C9 C10 H10B . . 109.0 ?
    H10A C10 H10B . . 107.8 ?
loop_
    _geom_hbond_atom_site_label_D
    _geom_hbond_atom_site_label_H
    _geom_hbond_atom_site_label_A
    _geom_hbond_site_symmetry_A
    _geom_hbond_distance_DH
    _geom_hbond_distance_HA
    _geom_hbond_distance_DA
    _geom_hbond_angle_DHA
    N1 H1N Cl1 . 0.86 2.24 3.0261(8) 152
    O1 H1O O2 1_545 0.82 1.78 2.5841(10) 166
    O2 H2O Cl1 3_666 0.82 2.21 3.0281(8) 172
data_global
_journal_date_recd_electronic     2012-05-21
_journal_date_accepted     2012-05-27
_journal_name_full     'Acta Crystallographica, Section E'
_journal_year     2012
_journal_volume     68
_journal_issue      7
_journal_page_first     o1979
_journal_page_last     o1980
_journal_paper_category     QO
_journal_paper_doi     10.1107/S1600536812024233
_journal_coeditor_code     FJ2562
_publ_contact_author
;
El Hassan Arbib
Laboratoire de Physico-chimie des Mat\'eriaux Vitreux et Cristallis\'es,
Equipe de Physico-chimie des Mat\'eriaux Inorganiques, Facult\'e des Sciences,
Universit\'e Ibn Tofail, K\'enitra, Morocco.
;
_publ_contact_author_email     'elhassan.arbib@yahoo.com'
_publ_contact_author_fax     '212 537 77 54 40'
_publ_contact_author_phone     '212 537 77 54 40'
_publ_section_title
;
8-Hydroxy-5-(hydroxymethyl)quinolin-1-ium chloride
;
loop_
    _publ_author_name
    _publ_author_address
    'Fathi, Majda'
;
Laboratoire de Physico-chimie des Mat\'eriaux Vitreux et Cristallis\'es,
Equipe de Physico-chimie des Mat\'eriaux Inorganiques, Facult\'e des Sciences,
Universit\'e Ibn Tofail, K\'enitra, Morocco
;
    'Fouham, Youssef'
;
Laboratoire d'Agroressources et G\'enie des Proc\'ed\'es,
Facult\'e des Sciences, Universit\'e Ibn Tofail K\'enitra, Morocco
;
    'Arbib, El Hassan'
;
Laboratoire de Physico-chimie des Mat\'eriaux Vitreux et Cristallis\'es,
Equipe de Physico-chimie des Mat\'eriaux Inorganiques, Facult\'e des Sciences,
Universit\'e Ibn Tofail, K\'enitra, Morocco
;
    'Lakhrissi, Brahim'
;
Laboratoire d'Agroressources et G\'enie des Proc\'ed\'es,
Facult\'e des Sciences, Universit\'e Ibn Tofail K\'enitra, Morocco
;
    'Saadi, Mohamed'
;
Laboratoire de Chimie du Solide Appliqu\'ee, Facult\'e des Sciences,
Universit\'e Mohammed V-Agdal, Avenue Ibn Battouta, BP 1014, Rabat, Morocco
;
    'El Ammari, Lahcen'
;
Laboratoire de Chimie du Solide Appliqu\'ee, Facult\'e des Sciences,
Universit\'e Mohammed V-Agdal, Avenue Ibn Battouta, BP 1014, Rabat, Morocco
;
_iucr_refine_instructions_details
;
TITL EL_HASSANP in P2(1)/c
CELL  0.71073   6.9081   8.0577  17.1890   90.000  101.183   90.000
ZERR     4.00   0.0005   0.0005   0.0011    0.000    0.003    0.000
LATT   1
SYMM  - X, 1/2 + Y, 1/2 - Z
SFAC  C    H    N    O    CL
UNIT  40   40   4    8    4
MERG   2
OMIT 0 0 2
OMIT -3 1 2
FMAP   2
PLAN   10
BOND   $H
HTAB  2.5
HTAB N1 Cl1
HTAB O1 O2_$1
HTAB O2 Cl1_$2
eqiv $1 x, y-1, z
eqiv $2 1-x, 1-y, 1-z
ACTA
L.S.   10
TEMP    23.00
WGHT    0.069400    0.114200
FVAR       1.02407
MOLE    1
CL1   5    0.169280    0.173545    0.310398    11.00000    0.04035    0.03721 =
         0.03423   -0.00972   -0.00147    0.00236
O1    4    0.302764    0.221641    0.519460    11.00000    0.05228    0.02044 =
         0.03443    0.00108    0.00242    0.00193
AFIX  83
H1O   2    0.334191    0.152506    0.554650    11.00000   -1.50000
AFIX   0
O2    4    0.440706    0.984278    0.615425    11.00000    0.03716    0.02241 =
         0.05215    0.00610   -0.00140   -0.00144
AFIX  83
H2O   2    0.550921    0.945509    0.631584    11.00000   -1.50000
AFIX   0
N1    3    0.197253    0.471523    0.419165    11.00000    0.03065    0.02423 =
         0.02599   -0.00074    0.00157   -0.00129
AFIX  43
H1N   2    0.199578    0.369918    0.404056    11.00000   -1.20000
AFIX   0
C1    1    0.143205    0.587455    0.364920    11.00000    0.03950    0.03172 =
         0.02647    0.00269   -0.00177   -0.00057
AFIX  43
H1    2    0.107482    0.557848    0.311774    11.00000   -1.20000
AFIX   0
C2    1    0.139371    0.753828    0.386816    11.00000    0.04309    0.02855 =
         0.03260    0.00663   -0.00339    0.00070
AFIX  43
H2    2    0.102556    0.835478    0.348569    11.00000   -1.20000
AFIX   0
C3    1    0.190589    0.795576    0.465494    11.00000    0.03345    0.02182 =
         0.03416    0.00349   -0.00058    0.00014
AFIX  43
H3    2    0.188688    0.906438    0.480379    11.00000   -1.20000
AFIX   0
C4    1    0.246286    0.672602    0.524385    11.00000    0.02434    0.02093 =
         0.02735    0.00107    0.00332   -0.00182
C5    1    0.249521    0.506298    0.498142    11.00000    0.02422    0.02091 =
         0.02511    0.00127    0.00336   -0.00149
C6    1    0.304302    0.373542    0.551862    11.00000    0.03039    0.02071 =
         0.02894    0.00281    0.00426   -0.00178
C7    1    0.350806    0.409245    0.631352    11.00000    0.04323    0.02532 =
         0.02773    0.00528    0.00366   -0.00243
AFIX  43
H7    2    0.384626    0.323871    0.667868    11.00000   -1.20000
AFIX   0
C8    1    0.347669    0.574026    0.657968    11.00000    0.04502    0.02948 =
         0.02545    0.00086    0.00572   -0.00465
AFIX  43
H8    2    0.380685    0.594813    0.712145    11.00000   -1.20000
AFIX   0
C9    1    0.297745    0.705771    0.607129    11.00000    0.03167    0.02318 =
         0.02805   -0.00143    0.00598   -0.00399
C10   1    0.296515    0.879783    0.639077    11.00000    0.04254    0.02627 =
         0.03692   -0.00605    0.00943   -0.00264
AFIX  23
H10A  2    0.166938    0.927920    0.620887    11.00000   -1.20000
H10B  2    0.320039    0.875292    0.696534    11.00000   -1.20000
HKLF    4
REM  EL_HASSANP in P2(1)/c
REM R1 =  0.0385 for   3679 Fo > 4sig(Fo)  and  0.0505 for all   4615 data
REM    127 parameters refined using      0 restraints
END
WGHT      0.0670      0.1188
REM Highest difference peak  0.504,  deepest hole -0.204,  1-sigma level  0.055
Q1    1   0.2770  0.4362  0.5227  11.00000  0.05    0.50
Q2    1   0.3178  0.6378  0.6326  11.00000  0.05    0.46
Q3    1   0.3176  0.3876  0.5926  11.00000  0.05    0.45
Q4    1   0.2176  0.7287  0.4919  11.00000  0.05    0.44
Q5    1   0.2492  0.5876  0.5134  11.00000  0.05    0.43
Q6    1   0.1970  0.2373  0.2973  11.00000  0.05    0.41
Q7    1   0.2617  0.6910  0.5676  11.00000  0.05    0.40
Q8    1   0.1499  0.7747  0.4284  11.00000  0.05    0.40
Q9    1   0.1359  0.6706  0.3756  11.00000  0.05    0.39
Q10   1   0.1798  0.1691  0.3460  11.00000  0.05    0.39
;
