# Supplementary material for: 8-Hy­droxy-5-(hy­droxy­meth­yl)quinolin-1-ium chloride
Source: Acta Crystallogr Sect E Struct Rep Online. 2012 Jun 2;68(Pt 7):o1979–80. doi: 10.1107/S1600536812024233 (PMC3393256; doi:10.1107/S1600536812024233)
Supplement: Supplementary file 2 [file e-68-o1979-Isup2.hkl]

#
# h,k,l, Fc-squared, Fo-squared, sigma(Fo-squared) and status flag
#
data_I
_shelx_title ' EL_HASSANP in P2(1)/c'
_shelx_refln_list_code          4
_shelx_F_calc_maximum       94.21
_exptl_crystal_F_000       440.00
_reflns_d_resolution_high  0.5970
 
loop_
 _symmetry_equiv_pos_as_xyz
 'x, y, z'
 '-x, y+1/2, -z+1/2'
 '-x, -y, -z'
 'x, -y-1/2, z-1/2'
 
_cell_length_a     6.9081
_cell_length_b     8.0577
_cell_length_c    17.1890
_cell_angle_alpha  90.000
_cell_angle_beta  101.183
_cell_angle_gamma  90.000
 
_shelx_F_squared_multiplier     1.000
 
loop_
 _refln_index_h
 _refln_index_k
 _refln_index_l
 _refln_F_squared_calc
 _refln_F_squared_meas
 _refln_F_squared_sigma
 _refln_observed_status
   3   0   0      880.42      901.74     22.91 o
   4   0   0      136.38      121.30      2.83 o
   5   0   0        4.94        5.78      0.56 o
   6   0   0      613.83      608.99     11.78 o
   7   0   0      183.07      182.60      3.28 o
   8   0   0      117.17      114.39      2.47 o
   9   0   0       18.21       18.89      1.10 o
  10   0   0        6.19        5.34      0.95 o
  11   0   0        2.40        2.50      1.02 o
   1   1   0        8.97        3.05      0.16 o
   2   1   0       42.30       48.20      1.49 o
   3   1   0        0.77        5.44      0.33 o
   4   1   0       52.40       53.03      2.27 o
   5   1   0      247.59      249.08      2.88 o
   6   1   0       17.90       19.46      0.63 o
   7   1   0      165.06      164.26      2.49 o
   8   1   0       13.56       14.64      0.64 o
   9   1   0       13.18       13.03      0.70 o
  10   1   0       11.01       13.05      0.79 o
  11   1   0        0.60        0.58      0.66 o
   0   2   0      370.62      459.60     13.75 o
   1   2   0     1583.79     1702.30     17.56 o
   2   2   0     1564.41     1705.39     18.33 o
   3   2   0       10.88       11.12      0.32 o
   4   2   0       38.80       38.80      0.68 o
   5   2   0       81.75       88.22      1.25 o
   6   2   0      228.41      235.99      3.55 o
   7   2   0       61.34       62.80      1.49 o
   8   2   0       17.22       18.33      0.81 o
   9   2   0       46.99       47.13      1.41 o
  10   2   0        9.04        9.55      0.75 o
  11   2   0        0.27        0.18      0.81 o
   1   3   0       34.29       31.13      0.44 o
   2   3   0      142.72      141.82      1.33 o
   3   3   0       26.22       28.98      0.53 o
   4   3   0       33.09       32.98      1.03 o
   5   3   0        0.04        0.09      0.23 o
   6   3   0       31.23       29.22      1.14 o
   7   3   0        0.11        1.01      0.62 o
   8   3   0        2.64        2.45      0.49 o
   9   3   0        5.00        5.47      0.67 o
  10   3   0        0.01        0.49      0.72 o
  11   3   0        3.52        3.30      0.91 o
   0   4   0       85.54      134.24      1.59 o
   1   4   0       36.72       24.75      0.40 o
   2   4   0       49.49       36.24      0.52 o
   3   4   0      218.95      265.26      2.54 o
   4   4   0      131.42      137.30      1.42 o
   5   4   0       39.34       44.99      1.05 o
   6   4   0      116.50      114.64      3.54 o
   7   4   0        0.00        0.31      0.44 o
   8   4   0        0.00        0.42      0.89 o
   9   4   0        8.07       10.40      0.86 o
  10   4   0        0.23       -0.42      0.75 o
   1   5   0      272.90      262.31      2.21 o
   2   5   0      337.73      359.77      3.49 o
   3   5   0      254.15      262.80      2.81 o
   4   5   0      235.27      248.42      2.71 o
   5   5   0      244.18      251.04      3.32 o
   6   5   0       26.41       26.63      0.89 o
   7   5   0       47.11       44.54      1.21 o
   8   5   0       31.09       33.54      1.54 o
   9   5   0        1.39        2.08      0.82 o
  10   5   0        1.58        1.68      0.86 o
   0   6   0      369.59      360.24      4.58 o
   1   6   0       27.03       29.41      0.52 o
   2   6   0      113.33      105.00      1.12 o
   3   6   0      682.47      676.04      6.36 o
   4   6   0      211.49      201.74      2.35 o
   5   6   0      209.15      207.29      3.19 o
   6   6   0       21.81       18.41      1.10 o
   7   6   0        4.00        5.47      0.86 o
   8   6   0       11.53       12.37      1.17 o
   9   6   0        5.92        5.82      0.89 o
  10   6   0        2.90        6.10      1.54 o
   1   7   0      117.57      110.86      1.33 o
   2   7   0      867.17      845.16      7.95 o
   3   7   0        6.50        6.30      0.43 o
   4   7   0      243.67      232.85      3.55 o
   5   7   0      267.11      258.14      3.91 o
   6   7   0        1.45        1.65      0.69 o
   7   7   0       46.82       48.12      4.12 o
   8   7   0       28.20       27.18      2.95 o
   9   7   0        2.16        3.18      0.89 o
   0   8   0        7.29        7.35      0.50 o
   1   8   0       68.62       65.50      1.21 o
   2   8   0       20.52       20.27      0.69 o
   3   8   0       90.96       89.12      1.42 o
   4   8   0       31.43       30.91      1.02 o
   5   8   0       84.22       76.96      2.69 o
   6   8   0       51.27       49.86      1.49 o
   7   8   0       21.72       19.92      2.28 o
   8   8   0        0.52        0.26      0.81 o
   9   8   0        3.15        3.36      1.01 o
   1   9   0       24.35       24.77      0.88 o
   2   9   0        1.71        0.95      0.48 o
   3   9   0       53.76       52.79      1.38 o
   4   9   0        8.78        8.87      0.96 o
   5   9   0        2.07        2.71      0.83 o
   6   9   0        3.86        3.91      0.87 o
   7   9   0        4.00        3.40      0.94 o
   8   9   0        0.30       -0.09      0.89 o
   0  10   0      134.19      134.56      3.02 o
   1  10   0       19.76       21.32      0.99 o
   2  10   0       39.48       39.41      1.30 o
   3  10   0        8.67        9.65      0.81 o
   4  10   0       11.52       14.25      1.00 o
   5  10   0        0.12        0.46      0.87 o
   6  10   0        0.49       -0.35      1.07 o
   7  10   0        0.29       -1.13      1.13 o
   1  11   0        2.99        1.88      1.16 o
   2  11   0        0.00       -0.74      0.74 o
   3  11   0        0.06       -0.78      0.78 o
   4  11   0       10.41       11.94      1.17 o
   5  11   0        3.30        1.96      0.99 o
   6  11   0        3.13        1.91      1.28 o
   0  12   0       15.43       16.59      2.27 o
   1  12   0        6.00        5.75      1.35 o
   2  12   0        1.81        0.38      0.85 o
   3  12   0       36.70       38.46      2.21 o
   4  12   0       13.05       13.48      1.54 o
   5  12   0       11.60       11.51      1.32 o
   1  13   0        0.46       -0.68      1.16 o
   2  13   0        6.87        4.15      2.11 o
   3  13   0        0.04       -2.04      2.04 o
 -11   1   1        5.38        5.47      0.84 o
 -10   1   1       11.01        9.62      0.71 o
  -9   1   1        6.39        6.13      0.62 o
  -8   1   1       42.81       45.39      1.21 o
  -7   1   1       10.57        9.28      0.56 o
  -6   1   1       35.09       30.38      1.03 o
  -5   1   1      296.47      333.73      4.18 o
  -4   1   1      186.78      259.45      3.26 o
  -3   1   1      103.53      110.52      3.78 o
  -2   1   1     3554.55     3958.99     51.00 o
  -1   1   1      680.32      753.29      9.68 o
   0   1   1     2215.26     2208.87     41.06 o
   1   1   1        0.58        0.52      0.10 o
   2   1   1     1502.30     1668.83     20.26 o
   3   1   1      244.37      303.13      3.30 o
   4   1   1        3.18        6.83      0.31 o
   5   1   1      228.76      215.51      2.89 o
   6   1   1       65.30       62.44      1.10 o
   7   1   1       88.90       89.01      1.49 o
   8   1   1       33.81       30.57      0.89 o
   9   1   1        0.13        0.56      0.54 o
  10   1   1        0.60        0.49      0.60 o
  11   1   1        0.05       -0.63      0.65 o
 -11   2   1        5.89        5.93      1.56 o
 -10   2   1        2.82        3.05      0.64 o
  -9   2   1        0.50        0.15      0.49 o
  -8   2   1        1.78        1.25      0.54 o
  -7   2   1       14.24       15.45      0.80 o
  -6   2   1      155.83      157.25      2.26 o
  -5   2   1        3.17        4.29      0.29 o
  -4   2   1      321.99      350.55      3.51 o
  -3   2   1      671.45      670.35      7.54 o
  -2   2   1       11.19       13.29      0.37 o
  -1   2   1      343.67      415.73      4.80 o
   0   2   1     3986.77     4225.93     78.17 o
   1   2   1      161.81      158.62      1.73 o
   2   2   1     1160.08     1314.31     12.62 o
   3   2   1      537.22      553.20      5.42 o
   4   2   1       75.00       65.78      0.99 o
   5   2   1       20.81       19.92      0.54 o
   6   2   1      229.10      220.04      3.38 o
   7   2   1      152.95      154.31      2.25 o
   8   2   1       42.11       42.05      1.19 o
   9   2   1      105.67      104.75      1.83 o
  10   2   1        1.34        0.44      0.64 o
  11   2   1       14.04       14.23      1.19 o
 -11   3   1       11.03       11.53      1.07 o
 -10   3   1       13.93       14.22      1.00 o
  -9   3   1        1.46        1.22      0.55 o
  -8   3   1       50.58       49.42      1.85 o
  -7   3   1      248.33      251.94      4.66 o
  -6   3   1       95.03       92.48      2.62 o
  -5   3   1      424.22      457.62      5.52 o
  -4   3   1      741.71      761.80      9.86 o
  -3   3   1      519.00      532.45      5.29 o
  -2   3   1     3424.61     3450.62     33.28 o
  -1   3   1      429.34      492.41      4.50 o
   0   3   1      608.76      626.75      5.06 o
   1   3   1     6555.84     7072.79     62.92 o
   2   3   1       10.69       11.49      0.41 o
   3   3   1      231.28      271.13      2.29 o
   4   3   1     1080.51     1088.81     10.53 o
   5   3   1        0.65        3.60      0.60 o
   6   3   1      105.30      101.75      2.21 o
   7   3   1       53.12       54.46      1.15 o
   8   3   1       10.79       11.81      0.72 o
   9   3   1       34.50       31.96      1.12 o
  10   3   1        2.91        2.84      0.77 o
 -10   4   1        1.30        1.95      0.77 o
  -9   4   1       20.74       20.66      1.15 o
  -8   4   1        2.60        2.43      0.89 o
  -7   4   1        0.63       -0.32      0.67 o
  -6   4   1       62.54       65.13      1.80 o
  -5   4   1      314.58      308.18      4.61 o
  -4   4   1       42.61       41.10      0.72 o
  -3   4   1     1132.49     1148.81      9.71 o
  -2   4   1      389.96      398.09      3.75 o
  -1   4   1     2062.51     2287.51     18.21 o
   0   4   1      170.73      158.24      1.37 o
   1   4   1      332.82      425.97      3.39 o
   2   4   1       13.74       10.46      0.31 o
   3   4   1       32.91       24.69      0.52 o
   4   4   1       85.53       87.31      1.10 o
   5   4   1       90.26       82.93      1.37 o
   6   4   1      225.50      218.28      2.98 o
   7   4   1       15.32       12.34      0.66 o
   8   4   1       28.35       27.45      1.39 o
   9   4   1        8.64        7.66      0.86 o
  10   4   1        0.00       -0.39      0.76 o
 -10   5   1        8.95        8.11      1.21 o
  -9   5   1        1.82        2.28      0.76 o
  -8   5   1      195.52      186.23      4.74 o
  -7   5   1        2.75        1.90      0.95 o
  -6   5   1      271.59      271.39      3.87 o
  -5   5   1       91.95       87.54      1.55 o
  -4   5   1      110.35      109.68      1.35 o
  -3   5   1       33.58       38.21      0.67 o
  -2   5   1      438.46      447.07      3.59 o
  -1   5   1      522.96      517.44      4.32 o
   0   5   1      500.64      505.16      4.02 o
   1   5   1       79.53       63.88      0.75 o
   2   5   1     1163.78     1180.37     10.09 o
   3   5   1      173.82      164.31      1.76 o
   4   5   1      565.02      585.73      5.91 o
   5   5   1       39.06       42.22      1.16 o
   6   5   1       79.80       84.65      2.26 o
   7   5   1       35.69       38.04      1.17 o
   8   5   1        0.24        0.31      0.61 o
   9   5   1        0.94        1.30      0.85 o
  10   5   1        1.98        2.31      0.93 o
 -10   6   1        2.47        1.67      0.98 o
  -9   6   1        0.03        0.58      0.74 o
  -8   6   1       19.79       19.65      1.10 o
  -7   6   1        0.43        1.96      0.58 o
  -6   6   1      145.74      142.24      2.43 o
  -5   6   1       38.51       41.35      1.22 o
  -4   6   1      476.85      469.33      4.87 o
  -3   6   1      516.79      511.12      4.62 o
  -2   6   1       34.04       32.33      0.55 o
  -1   6   1      308.21      306.21      2.71 o
   0   6   1      107.61       93.53      0.97 o
   1   6   1      167.24      164.80      1.53 o
   2   6   1      928.08      917.77      7.90 o
   3   6   1        0.39        1.08      0.30 o
   4   6   1      660.01      653.72      6.63 o
   5   6   1       42.93       42.25      1.20 o
   6   6   1       70.76       68.93      1.95 o
   7   6   1        0.10        0.11      0.56 o
   8   6   1        5.53        6.36      0.78 o
   9   6   1        0.31        0.62      0.79 o
  10   6   1        6.19        5.32      1.03 o
  -9   7   1        0.18        0.25      1.39 o
  -8   7   1        6.69        8.29      0.94 o
  -7   7   1       10.39        7.39      0.86 o
  -6   7   1        9.56        9.63      0.85 o
  -5   7   1        0.90        2.04      0.56 o
  -4   7   1       43.30       39.61      1.16 o
  -3   7   1        2.27        2.76      0.37 o
  -2   7   1        1.08       -0.36      0.36 o
  -1   7   1        1.92        0.21      0.40 o
   0   7   1       41.35       43.85      1.02 o
   1   7   1      132.60      126.05      1.46 o
   2   7   1      792.65      763.37      6.76 o
   3   7   1        0.05        0.49      0.41 o
   4   7   1      167.30      159.61      2.70 o
   5   7   1        6.06        7.51      0.68 o
   6   7   1        2.77        2.72      0.62 o
   7   7   1        0.01        1.31      0.66 o
   8   7   1        3.90        3.49      0.87 o
   9   7   1        2.97        1.81      0.92 o
  -9   8   1        3.50        4.70      1.70 o
  -8   8   1       10.30        9.13      1.03 o
  -7   8   1        0.01       -0.58      0.82 o
  -6   8   1       61.85       61.03      1.86 o
  -5   8   1        0.01        1.17      0.56 o
  -4   8   1       25.25       25.89      0.93 o
  -3   8   1       41.58       41.02      0.96 o
  -2   8   1       25.14       26.05      0.74 o
  -1   8   1        7.28        4.92      0.39 o
   0   8   1       69.08       70.92      1.26 o
   1   8   1        3.73        4.78      0.46 o
   2   8   1       60.38       59.79      1.17 o
   3   8   1        7.50       10.07      0.54 o
   4   8   1       10.44        9.65      0.66 o
   5   8   1        1.39        2.85      0.63 o
   6   8   1        6.26        5.74      0.75 o
   7   8   1       42.24       43.88      2.61 o
   8   8   1        5.07        6.38      1.49 o
   9   8   1       17.78       18.48      2.39 o
  -8   9   1        1.21        3.45      0.98 o
  -7   9   1        5.34        7.46      1.37 o
  -6   9   1        4.86        4.89      0.89 o
  -5   9   1       12.29       12.73      1.03 o
  -4   9   1       23.93       23.21      1.48 o
  -3   9   1       10.29        8.40      0.68 o
  -2   9   1       28.72       27.06      0.95 o
  -1   9   1       37.11       34.74      0.97 o
   0   9   1        9.43        7.75      0.57 o
   1   9   1      193.20      175.14      2.38 o
   2   9   1       28.13       29.09      0.98 o
   3   9   1        2.04        1.82      0.57 o
   4   9   1       71.49       72.24      2.28 o
   5   9   1       10.00        8.32      0.85 o
   6   9   1        0.82       -0.38      0.99 o
   7   9   1       11.62       11.72      1.16 o
   8   9   1        6.79        9.32      1.45 o
  -7  10   1        6.48        7.40      1.40 o
  -6  10   1       22.85       21.15      1.71 o
  -5  10   1       17.08       15.87      1.23 o
  -4  10   1       99.88      100.59      3.64 o
  -3  10   1      128.04      126.75      4.24 o
  -2  10   1        0.43       -0.15      0.55 o
  -1  10   1      337.34      346.33      4.75 o
   0  10   1       34.41       31.87      1.03 o
   1  10   1        3.03        1.85      0.68 o
   2  10   1       78.30       72.37      1.70 o
   3  10   1       85.25       87.98      3.28 o
   4  10   1        8.51        7.13      0.90 o
   5  10   1       23.61       26.63      1.27 o
   6  10   1       19.45       19.13      2.35 o
   7  10   1        4.04        2.45      1.29 o
  -6  11   1        0.03       -0.55      1.18 o
  -5  11   1       28.70       32.27      2.04 o
  -4  11   1        0.86       -0.35      0.88 o
  -3  11   1        3.69        2.84      0.91 o
  -2  11   1       17.99       18.86      1.21 o
  -1  11   1       23.20       21.35      2.26 o
   0  11   1       32.79       36.16      1.45 o
   1  11   1       41.90       43.90      1.73 o
   2  11   1       37.64       33.09      2.98 o
   3  11   1       29.43       26.51      1.37 o
   4  11   1        8.42        6.58      0.91 o
   5  11   1        0.98       -0.39      1.16 o
   6  11   1       16.14       18.00      1.75 o
  -5  12   1        0.59       -0.43      0.99 o
  -4  12   1        1.91        1.28      0.98 o
  -3  12   1        3.84        2.19      1.25 o
  -2  12   1        9.43       10.07      1.08 o
  -1  12   1       15.00       17.53      1.60 o
   0  12   1       25.00       22.14      2.07 o
   1  12   1        1.25       -0.19      1.09 o
   2  12   1       10.86       11.41      2.45 o
   3  12   1        0.29        0.93      1.22 o
   4  12   1        3.76        4.11      1.09 o
   5  12   1        0.00        0.50      1.42 o
  -3  13   1        1.22       -0.52      1.93 o
  -2  13   1        1.73        0.54      2.01 o
  -1  13   1        2.30        0.18      2.05 o
   0  13   1        0.03       -1.00      1.19 o
   1  13   1        0.05       -1.13      1.13 o
   2  13   1        0.26       -1.87      1.87 o
 -11   0   2        0.29        0.40      0.98 o
 -10   0   2       18.69       19.00      1.21 o
  -9   0   2        7.01        9.55      1.12 o
  -8   0   2       16.44       14.59      1.45 o
  -7   0   2       20.56       23.03      1.45 o
  -6   0   2      806.62      839.37     15.76 o
  -5   0   2      145.31      166.24      3.77 o
  -4   0   2     8875.45     9363.68    175.41 o
  -3   0   2      517.21      534.26     13.77 o
  -1   0   2       78.91      107.91      1.69 o
   1   0   2      773.75      846.00      9.78 o
   2   0   2     8357.50     9045.72    160.31 o
   3   0   2      634.76      641.36      8.04 o
   4   0   2      283.48      324.69      3.85 o
   5   0   2     1086.21     1100.10     14.11 o
   6   0   2       20.00       22.07      0.91 o
   7   0   2        3.34        4.02      0.63 o
   8   0   2       69.67       75.79      2.01 o
   9   0   2       34.06       37.02      1.57 o
  10   0   2        2.63        2.68      0.93 o
  11   0   2        4.65        6.61      1.13 o
 -11   1   2       19.47       18.65      1.05 o
 -10   1   2       14.29       15.29      0.78 o
  -9   1   2       40.11       42.60      1.25 o
  -8   1   2       77.52       80.84      1.59 o
  -7   1   2        0.03        0.24      0.57 o
  -6   1   2       26.05       32.33      1.07 o
  -5   1   2      103.29       89.53      1.43 o
  -4   1   2     2686.88     2923.54     33.00 o
  -2   1   2     6877.97     7370.95    108.38 o
  -1   1   2     1204.06     1325.65     15.23 o
   0   1   2      567.02      651.13      9.47 o
   1   1   2      275.93      345.75      3.66 o
   2   1   2     1036.16     1077.32     10.22 o
   3   1   2       66.88       59.89      0.94 o
   4   1   2      788.06      765.63      8.80 o
   5   1   2        0.46        0.16      0.29 o
   6   1   2      194.88      191.42      2.24 o
   7   1   2       26.70       27.61      0.81 o
   8   1   2        7.60        7.65      0.59 o
   9   1   2        3.42        3.51      0.61 o
  10   1   2        5.31        6.53      0.74 o
  11   1   2        1.16        1.08      0.71 o
 -11   2   2        4.25        3.42      1.11 o
 -10   2   2        6.25        7.74      1.03 o
  -9   2   2        1.14        1.62      0.68 o
  -8   2   2        1.71        0.71      0.53 o
  -7   2   2       19.35       18.74      0.82 o
  -6   2   2        2.85        3.78      0.42 o
  -5   2   2       27.58       23.26      0.54 o
  -4   2   2      416.52      456.40      4.87 o
  -3   2   2        2.99        9.02      0.42 o
  -2   2   2       40.07       42.60      0.79 o
  -1   2   2      858.93      971.24     12.48 o
   0   2   2       29.97       29.25      0.46 o
   1   2   2        0.95        0.34      0.10 o
   2   2   2        4.61        5.58      0.22 o
   3   2   2     3025.06     3210.97     25.31 o
   4   2   2      378.22      429.19      4.68 o
   5   2   2      380.01      404.04      4.10 o
   6   2   2        3.85        2.88      0.34 o
   7   2   2       18.81       18.91      0.74 o
   8   2   2        0.03        1.15      0.48 o
   9   2   2       21.95       22.96      0.94 o
  10   2   2        2.76        2.39      0.80 o
  11   2   2       14.30       14.08      1.10 o
 -11   3   2        1.64        2.03      0.80 o
 -10   3   2        0.13       -0.40      0.61 o
  -9   3   2        0.13        1.25      0.92 o
  -8   3   2        1.73        3.34      0.91 o
  -7   3   2        4.67        4.89      0.75 o
  -6   3   2        5.92        6.86      1.43 o
  -5   3   2        1.72        2.26      0.48 o
  -4   3   2       40.40       44.96      2.32 o
  -3   3   2       47.31       66.79      0.99 o
  -2   3   2       96.07      104.03      1.31 o
  -1   3   2      147.75      191.14      1.86 o
   0   3   2      295.76      292.83      2.36 o
   1   3   2      414.88      441.06      4.78 o
   2   3   2      152.79      153.77      1.48 o
   3   3   2       47.14       52.51      0.65 o
   4   3   2      113.74      121.37      1.25 o
   5   3   2       80.12       83.20      1.25 o
   6   3   2       20.11       22.97      0.68 o
   7   3   2       20.65       22.36      0.87 o
   8   3   2        1.99        2.35      0.59 o
   9   3   2        9.28        7.90      0.76 o
  10   3   2        0.92        0.18      0.71 o
 -10   4   2        2.72        4.37      0.77 o
  -9   4   2        0.02        1.26      0.57 o
  -8   4   2        4.23        3.08      0.85 o
  -7   4   2        0.61        2.06      1.26 o
  -6   4   2        2.43        3.94      0.71 o
  -5   4   2      124.02      130.05      2.40 o
  -4   4   2      187.83      176.48      2.38 o
  -3   4   2       36.13       38.83      0.65 o
  -2   4   2      237.96      296.43      2.86 o
  -1   4   2      185.59      245.25      2.41 o
   0   4   2     1337.20     1516.75     11.61 o
   1   4   2      334.14      414.66      3.59 o
   2   4   2      439.50      467.93      4.37 o
   3   4   2      427.47      461.75      4.35 o
   4   4   2      229.34      239.63      2.44 o
   5   4   2       10.24        9.98      0.67 o
   6   4   2       37.12       40.25      0.95 o
   7   4   2        0.07        0.58      0.44 o
   8   4   2        7.02        7.80      0.81 o
   9   4   2        3.97        5.26      1.23 o
  10   4   2        0.79        0.00      0.94 o
 -10   5   2        0.39        0.80      0.77 o
  -9   5   2       19.90       18.52      1.28 o
  -8   5   2        0.52        0.68      0.58 o
  -7   5   2        9.32       10.59      0.87 o
  -6   5   2       14.35       15.42      0.92 o
  -5   5   2       15.35       13.79      0.54 o
  -4   5   2        0.68        0.60      0.22 o
  -3   5   2       67.25       60.24      0.90 o
  -2   5   2      469.98      484.85      3.87 o
  -1   5   2        4.12        3.69      0.27 o
   0   5   2      140.62      151.67      1.38 o
   1   5   2     1582.92     1614.67     12.98 o
   2   5   2        0.01        1.57      0.24 o
   3   5   2      339.88      340.24      3.33 o
   4   5   2      291.62      279.04      3.03 o
   5   5   2       35.42       33.55      1.01 o
   6   5   2       91.92       84.27      1.71 o
   7   5   2       61.07       65.09      2.29 o
   8   5   2       13.55       14.60      0.96 o
   9   5   2        5.21        5.26      0.82 o
  10   5   2       12.07       14.74      1.50 o
 -10   6   2        0.62        1.96      1.46 o
  -9   6   2       26.02       28.20      2.28 o
  -8   6   2       51.10       47.40      2.76 o
  -7   6   2      112.16      114.76      5.88 o
  -6   6   2      481.79      482.78      6.55 o
  -5   6   2      102.02      106.81      1.90 o
  -4   6   2      116.41      118.46      1.68 o
  -3   6   2      353.69      352.08      3.27 o
  -2   6   2        8.57        8.40      0.33 o
  -1   6   2      445.46      455.48      4.13 o
   0   6   2        1.98        4.80      0.26 o
   1   6   2       27.14       28.69      0.54 o
   2   6   2        8.63        4.28      0.32 o
   3   6   2        2.35        2.67      0.31 o
   4   6   2      170.76      167.24      2.73 o
   5   6   2      154.68      151.63      2.55 o
   6   6   2        7.42        6.63      0.70 o
   7   6   2        3.88        2.99      0.66 o
   8   6   2       27.30       30.68      1.25 o
   9   6   2        2.34        1.64      0.86 o
  -9   7   2        1.36        1.78      0.83 o
  -8   7   2       26.68       26.68      1.31 o
  -7   7   2        0.04       -0.62      0.62 o
  -6   7   2       91.39       89.47      2.12 o
  -5   7   2       57.88       56.72      1.79 o
  -4   7   2       16.24       14.67      0.72 o
  -3   7   2       78.27       76.07      1.31 o
  -2   7   2      193.39      185.81      1.97 o
  -1   7   2      305.86      303.80      2.93 o
   0   7   2     1085.51     1085.45      9.52 o
   1   7   2      719.29      670.82      6.02 o
   2   7   2       15.47       18.01      0.51 o
   3   7   2      572.35      560.55      5.35 o
   4   7   2      153.54      145.37      2.23 o
   5   7   2       13.37       13.07      0.99 o
   6   7   2       32.82       31.34      1.89 o
   7   7   2       30.73       32.78      1.26 o
   8   7   2        0.42        1.12      0.80 o
   9   7   2        0.01       -0.59      0.85 o
  -9   8   2       15.45       13.81      1.21 o
  -8   8   2        2.04        1.91      0.86 o
  -7   8   2       45.44       47.52      1.84 o
  -6   8   2        1.56        0.38      0.69 o
  -5   8   2        0.52       -0.44      0.61 o
  -4   8   2       70.71       66.98      1.83 o
  -3   8   2        6.69        5.47      0.75 o
  -2   8   2       19.86       17.19      0.82 o
  -1   8   2       56.36       60.32      1.01 o
   0   8   2      166.92      158.82      2.01 o
   1   8   2       25.62       25.84      0.72 o
   2   8   2       55.89       50.86      1.19 o
   3   8   2        2.39        2.94      0.47 o
   4   8   2        9.95       10.10      0.68 o
   5   8   2        4.65        4.48      0.69 o
   6   8   2       35.34       33.50      1.32 o
   7   8   2        3.33        4.72      0.82 o
   8   8   2       10.76       13.38      1.20 o
  -8   9   2        0.17       -0.68      0.83 o
  -7   9   2        5.15        4.70      0.95 o
  -6   9   2        0.19       -0.74      0.74 o
  -5   9   2        7.42        6.79      0.92 o
  -4   9   2        9.40        8.75      0.92 o
  -3   9   2       76.76       77.94      1.67 o
  -2   9   2       46.68       45.77      1.11 o
  -1   9   2       40.77       39.67      1.01 o
   0   9   2        8.20        7.16      0.62 o
   1   9   2      133.97      126.12      1.88 o
   2   9   2        1.16        0.81      0.48 o
   3   9   2        0.07       -0.51      0.53 o
   4   9   2       14.69       15.01      1.10 o
   5   9   2       45.51       40.86      1.47 o
   6   9   2        8.11        8.67      1.41 o
   7   9   2       29.13       26.31      1.80 o
   8   9   2        1.56        1.03      1.23 o
  -7  10   2        1.41        1.42      1.20 o
  -6  10   2       13.97       11.39      1.43 o
  -5  10   2        0.09       -0.18      0.98 o
  -4  10   2       19.73       19.79      1.24 o
  -3  10   2        0.08        0.46      0.80 o
  -2  10   2       71.86       74.30      1.61 o
  -1  10   2       48.26       49.62      1.40 o
   0  10   2       32.55       32.30      1.16 o
   1  10   2       34.76       35.78      1.33 o
   2  10   2        0.38       -0.76      0.76 o
   3  10   2        5.64        4.38      0.70 o
   4  10   2        0.41        0.26      0.70 o
   5  10   2        2.16        3.19      0.83 o
   6  10   2        4.13        3.55      2.85 o
   7  10   2        1.03        1.16      1.74 o
  -6  11   2        9.05        9.30      2.97 o
  -5  11   2        6.38        7.06      1.32 o
  -4  11   2        6.91        5.12      1.01 o
  -3  11   2        4.14        3.93      0.95 o
  -2  11   2        0.95        0.62      0.96 o
  -1  11   2        1.20        3.10      1.18 o
   0  11   2       18.64       16.58      1.09 o
   1  11   2       22.35       20.55      1.28 o
   2  11   2        0.15        0.20      0.78 o
   3  11   2        0.82        0.46      0.83 o
   4  11   2        0.10        0.90      0.76 o
   5  11   2        2.22        2.91      1.01 o
   6  11   2        0.14       -0.04      1.03 o
  -5  12   2        3.69        3.28      1.12 o
  -4  12   2        1.99        1.95      1.00 o
  -3  12   2        7.90        5.95      1.34 o
  -2  12   2        2.92        3.48      0.93 o
  -1  12   2       29.14       31.15      2.85 o
   0  12   2       26.47       26.12      1.81 o
   1  12   2       14.90       14.49      1.90 o
   2  12   2       31.82       31.55      1.93 o
   3  12   2        0.08       -1.22      1.25 o
   4  12   2       28.72       28.43      2.09 o
  -3  13   2        2.54        1.12      1.30 o
  -2  13   2        0.60       -0.05      1.96 o
  -1  13   2       29.57       32.41      2.04 o
   0  13   2        4.12        2.86      1.62 o
   1  13   2       25.06       27.83      1.90 o
   2  13   2        1.18       -0.12      1.98 o
 -11   1   3        0.24        0.07      0.66 o
 -10   1   3        0.96        1.22      0.62 o
  -9   1   3        0.66        1.02      0.77 o
  -8   1   3        9.63       13.20      1.16 o
  -7   1   3       10.60       10.99      1.34 o
  -6   1   3       72.28       94.51      1.71 o
  -5   1   3        0.17        0.64      0.29 o
  -4   1   3     3053.63     3523.57     44.49 o
  -3   1   3      936.58     1054.39     11.03 o
  -2   1   3     1763.99     1961.00     25.24 o
  -1   1   3      599.92      567.27      4.87 o
   0   1   3     1002.53     1083.27      9.65 o
   1   1   3      596.67      590.35      5.42 o
   2   1   3       31.78       26.99      0.59 o
   3   1   3      166.84      145.30      2.24 o
   4   1   3       65.74       57.06      0.69 o
   5   1   3       26.93       27.63      0.48 o
   6   1   3       51.74       54.07      0.94 o
   7   1   3      137.41      134.38      1.97 o
   8   1   3        0.31        0.32      0.48 o
   9   1   3       14.15       15.20      0.88 o
  10   1   3        3.52        4.38      0.92 o
  11   1   3        0.05        0.67      0.72 o
 -11   2   3        1.12        0.08      0.69 o
 -10   2   3        7.31        8.57      1.45 o
  -9   2   3       20.14       20.68      1.05 o
  -8   2   3       20.32       22.97      1.17 o
  -7   2   3       99.89      101.41      3.11 o
  -6   2   3       15.33       10.57      0.83 o
  -5   2   3      134.60      128.16      1.81 o
  -4   2   3      458.97      431.11      5.14 o
  -3   2   3      139.37      137.55      1.66 o
  -2   2   3      832.41      870.06     10.06 o
  -1   2   3     1959.39     2016.98     19.18 o
   0   2   3      102.56       88.71      0.89 o
   1   2   3       10.81       13.90      0.27 o
   2   2   3     3268.44     3272.38     29.07 o
   3   2   3      843.53      897.40      7.65 o
   4   2   3      747.58      759.16      6.51 o
   5   2   3     1068.36     1144.40     10.39 o
   6   2   3        1.24        0.68      0.37 o
   7   2   3      208.87      208.90      3.00 o
   8   2   3       51.06       49.92      1.32 o
   9   2   3        0.24        0.07      0.58 o
  10   2   3        6.33        6.11      0.82 o
 -11   3   3        2.81        4.56      0.83 o
 -10   3   3        1.00        1.74      0.99 o
  -9   3   3       64.25       64.94      2.33 o
  -8   3   3       29.52       29.68      2.99 o
  -7   3   3       12.86       16.40      1.01 o
  -6   3   3      150.81      151.69      4.54 o
  -5   3   3      293.34      298.81      6.89 o
  -4   3   3      231.54      236.11      3.80 o
  -3   3   3      549.11      566.74      6.09 o
  -2   3   3     1000.75     1047.00     13.76 o
  -1   3   3     2528.22     2905.41     24.44 o
   0   3   3      233.40      237.98      2.04 o
   1   3   3       51.54       25.97      0.38 o
   2   3   3        2.12        1.42      0.15 o
   3   3   3      253.47      209.93      2.31 o
   4   3   3       61.96       57.85      0.98 o
   5   3   3       48.51       48.42      0.94 o
   6   3   3      221.47      215.56      2.77 o
   7   3   3        4.85        5.17      0.54 o
   8   3   3        1.33        0.32      0.64 o
   9   3   3        4.61        5.06      0.72 o
  10   3   3        6.25        5.42      1.27 o
 -10   4   3       23.73       25.45      1.14 o
  -9   4   3       45.29       41.02      2.39 o
  -8   4   3        6.08        6.09      1.18 o
  -7   4   3      315.42      306.46     11.94 o
  -6   4   3       83.55       83.76      2.98 o
  -5   4   3      151.12      155.47      2.43 o
  -4   4   3      689.78      715.63      7.72 o
  -3   4   3       22.86       20.36      0.54 o
  -2   4   3       73.24       66.25      0.89 o
  -1   4   3       60.86       35.96      0.53 o
   0   4   3     1878.00     2068.23     15.77 o
   1   4   3      149.56      139.91      1.32 o
   2   4   3     1350.89     1436.48     14.83 o
   3   4   3       36.24       37.59      0.54 o
   4   4   3      331.60      338.34      3.34 o
   5   4   3       71.75       75.30      1.27 o
   6   4   3        4.23        3.71      0.46 o
   7   4   3       28.44       27.76      0.94 o
   8   4   3       39.89       40.08      1.22 o
   9   4   3        3.84        3.24      0.77 o
  10   4   3        4.79        5.47      0.91 o
 -10   5   3       51.88       48.90      2.55 o
  -9   5   3        2.06        1.33      0.65 o
  -8   5   3       64.00       57.07      2.83 o
  -7   5   3       43.81       41.14      1.76 o
  -6   5   3        4.37        4.46      0.64 o
  -5   5   3      198.20      193.21      3.41 o
  -4   5   3        0.33        0.55      0.21 o
  -3   5   3      756.01      740.35      7.33 o
  -2   5   3       26.64       26.18      0.70 o
  -1   5   3       12.10       17.95      0.42 o
   0   5   3      649.57      647.27      5.12 o
   1   5   3      157.76      185.62      1.65 o
   2   5   3       51.24       55.38      0.76 o
   3   5   3      164.53      168.78      1.82 o
   4   5   3      252.57      246.28      3.53 o
   5   5   3       96.76       95.18      1.74 o
   6   5   3        8.72       11.59      1.32 o
   7   5   3       10.77       11.31      0.98 o
   8   5   3       16.61       17.01      1.15 o
   9   5   3        0.40        1.04      0.76 o
  10   5   3       50.15       51.88      2.09 o
 -10   6   3        3.48        3.49      0.95 o
  -9   6   3       12.84       12.20      1.05 o
  -8   6   3       23.38       22.27      1.10 o
  -7   6   3       21.56       20.66      1.62 o
  -6   6   3      139.23      140.83      3.09 o
  -5   6   3       78.97       75.43      1.91 o
  -4   6   3        7.67        7.81      0.44 o
  -3   6   3        6.38        7.16      0.58 o
  -2   6   3      323.63      319.48      3.00 o
  -1   6   3       64.00       63.28      0.84 o
   0   6   3      802.00      808.22      6.38 o
   1   6   3        0.07        0.50      0.20 o
   2   6   3      943.07      969.39      7.98 o
   3   6   3        8.54        7.97      0.38 o
   4   6   3       50.81       54.87      1.06 o
   5   6   3       10.95       11.56      1.21 o
   6   6   3        5.35        4.53      0.65 o
   7   6   3        4.41        3.92      0.68 o
   8   6   3       28.02       26.79      1.21 o
   9   6   3        0.07        0.09      0.75 o
  -9   7   3        1.05        0.15      0.76 o
  -8   7   3        0.88       -0.16      1.00 o
  -7   7   3        0.35       -0.37      0.63 o
  -6   7   3        8.04        9.12      0.83 o
  -5   7   3       25.07       24.03      1.70 o
  -4   7   3       33.67       35.86      1.30 o
  -3   7   3       13.38       11.06      0.45 o
  -2   7   3      332.95      327.09      3.15 o
  -1   7   3      179.66      175.23      1.79 o
   0   7   3     1670.30     1576.12     12.88 o
   1   7   3        1.65        4.13      0.36 o
   2   7   3      465.28      431.32      3.80 o
   3   7   3       41.29       36.20      0.80 o
   4   7   3       25.78       25.87      1.47 o
   5   7   3        8.84        8.53      0.73 o
   6   7   3       20.25       19.19      0.97 o
   7   7   3       28.67       29.24      1.97 o
   8   7   3        3.63        3.46      0.79 o
   9   7   3        2.06        2.17      0.97 o
  -9   8   3        3.32        3.39      1.08 o
  -8   8   3       13.25       15.32      1.32 o
  -7   8   3        0.76        0.77      1.13 o
  -6   8   3        3.67        4.16      0.80 o
  -5   8   3        5.50        5.05      0.75 o
  -4   8   3        0.50       -0.52      0.52 o
  -3   8   3       26.56       21.68      0.67 o
  -2   8   3       16.15       14.84      0.56 o
  -1   8   3      101.39      104.09      1.41 o
   0   8   3        6.41        5.19      0.39 o
   1   8   3        7.57        3.22      0.38 o
   2   8   3       23.34       26.16      0.82 o
   3   8   3       31.72       25.02      0.86 o
   4   8   3       23.08       20.33      0.84 o
   5   8   3      138.43      136.66      3.01 o
   6   8   3        6.71        7.68      0.82 o
   7   8   3       48.21       47.47      1.78 o
   8   8   3        0.01        1.48      1.03 o
  -8   9   3        8.16        8.01      1.09 o
  -7   9   3        4.10        2.83      0.91 o
  -6   9   3       25.60       28.45      1.39 o
  -5   9   3       66.57       67.34      2.02 o
  -4   9   3        5.44        7.72      0.87 o
  -3   9   3       47.51       48.40      1.59 o
  -2   9   3      140.03      128.35      1.81 o
  -1   9   3        9.80        6.38      0.61 o
   0   9   3      105.94      101.62      1.84 o
   1   9   3      104.49      101.13      1.61 o
   2   9   3        7.81        6.31      0.59 o
   3   9   3       86.57       73.59      3.97 o
   4   9   3       15.40       17.19      1.14 o
   5   9   3        3.07        4.65      0.80 o
   6   9   3       40.94       38.54      4.48 o
   7   9   3        9.71        9.17      1.38 o
   8   9   3        0.15        0.94      2.26 o
  -7  10   3       42.27       44.82      2.37 o
  -6  10   3        9.58        9.13      1.37 o
  -5  10   3       48.37       55.56      2.38 o
  -4  10   3        4.76        3.90      0.90 o
  -3  10   3        5.89        6.43      0.92 o
  -2  10   3       12.42       11.85      0.87 o
  -1  10   3       52.44       51.11      1.20 o
   0  10   3       11.36       10.84      1.30 o
   1  10   3      174.84      180.37      3.20 o
   2  10   3        3.57        3.70      0.66 o
   3  10   3        1.12        0.43      0.62 o
   4  10   3       16.29       18.92      1.46 o
   5  10   3       12.81       15.54      1.10 o
   6  10   3        1.65        3.73      1.02 o
   7  10   3        2.52        2.49      1.52 o
  -6  11   3        0.18        1.65      1.23 o
  -5  11   3       10.66       11.23      1.23 o
  -4  11   3       49.91       49.05      1.92 o
  -3  11   3       41.47       41.08      1.71 o
  -2  11   3       65.40       64.81      1.68 o
  -1  11   3        0.23        0.16      0.78 o
   0  11   3       38.82       35.94      1.47 o
   1  11   3        7.41        5.76      1.21 o
   2  11   3        3.94        2.60      1.16 o
   3  11   3        7.52        7.43      1.00 o
   4  11   3        5.68        5.43      0.92 o
   5  11   3        1.14        0.93      0.89 o
   6  11   3       21.69       24.22      1.57 o
  -5  12   3        0.26        0.18      1.02 o
  -4  12   3        0.34       -0.68      0.95 o
  -3  12   3        9.46        7.39      1.37 o
  -2  12   3        0.14       -0.78      0.78 o
  -1  12   3       13.21       10.99      1.41 o
   0  12   3        0.14       -1.07      1.07 o
   1  12   3        7.18        9.15      1.93 o
   2  12   3       37.24       38.05      2.09 o
   3  12   3        2.40        2.79      1.28 o
   4  12   3        0.88        3.79      1.21 o
  -3  13   3       12.29       11.86      2.54 o
  -2  13   3        5.68        6.14      2.13 o
  -1  13   3        1.20        3.13      1.28 o
   0  13   3        4.20        3.15      1.32 o
   1  13   3        2.81        3.40      1.32 o
   2  13   3        0.11       -1.95      1.95 o
 -11   0   4        7.12        8.32      1.12 o
 -10   0   4        9.64       11.45      1.00 o
  -9   0   4        3.37        1.80      2.28 o
  -8   0   4      277.89      284.06      6.68 o
  -7   0   4        0.66        0.72      0.61 o
  -6   0   4      775.07      783.88     32.82 o
  -5   0   4        5.02        2.27      0.74 o
  -4   0   4      965.25     1128.31     32.84 o
  -3   0   4        2.06        0.64      0.23 o
  -2   0   4       71.73       90.22      1.94 o
  -1   0   4     3833.87     4060.77     51.98 o
   0   0   4     4314.98     4370.47     49.97 o
   1   0   4      372.23      421.79      4.94 o
   2   0   4     2001.10     1993.57     25.06 o
   3   0   4      131.76      125.86      5.25 o
   4   0   4     1140.94     1232.82     15.73 o
   5   0   4      123.66      126.60      2.07 o
   6   0   4        5.13        2.95      0.56 o
   7   0   4      208.26      208.28      3.89 o
   8   0   4       39.10       39.96      1.53 o
   9   0   4        3.21        2.58      0.93 o
  10   0   4        3.35        3.41      1.03 o
 -11   1   4        0.46        1.07      0.63 o
 -10   1   4        0.15       -0.30      0.97 o
  -9   1   4        6.11        6.21      1.11 o
  -8   1   4      262.80      257.73      9.07 o
  -7   1   4        0.33        0.52      0.55 o
  -6   1   4     1738.60     1742.36     24.85 o
  -5   1   4      243.72      279.70      3.80 o
  -4   1   4     1369.75     1518.59     18.40 o
  -3   1   4      484.22      519.32      6.13 o
  -2   1   4      902.67      928.75      9.05 o
  -1   1   4      622.47      642.34      5.49 o
   0   1   4     5780.86     6048.52     53.07 o
   1   1   4     2767.93     2973.30     20.86 o
   2   1   4     1394.29     1481.59     13.25 o
   3   1   4      397.69      393.73      3.72 o
   4   1   4       14.98       17.32      0.71 o
   5   1   4        6.65        9.43      0.40 o
   6   1   4       10.82       10.10      0.48 o
   7   1   4      107.72      106.97      1.73 o
   8   1   4        6.32        6.90      0.63 o
   9   1   4       56.40       59.05      1.43 o
  10   1   4        2.30        2.49      0.70 o
 -11   2   4        0.84        1.39      0.68 o
 -10   2   4        2.93        3.19      0.88 o
  -9   2   4        1.10        1.52      0.80 o
  -8   2   4       23.34       23.00      0.96 o
  -7   2   4       21.64       18.20      1.57 o
  -6   2   4       67.42       69.71      1.31 o
  -5   2   4        2.24        1.51      0.46 o
  -4   2   4       51.57       55.99      1.17 o
  -3   2   4      414.63      463.16      4.96 o
  -2   2   4       69.62       73.52      0.89 o
  -1   2   4      412.28      412.34      4.70 o
   0   2   4     2032.34     2149.24     18.03 o
   1   2   4     5315.54     5563.48     40.66 o
   2   2   4       24.86       19.42      0.37 o
   3   2   4      188.77      205.63      2.08 o
   4   2   4        3.63        2.48      0.26 o
   5   2   4      248.49      263.75      2.90 o
   6   2   4        2.43        1.45      0.36 o
   7   2   4       73.28       79.11      1.55 o
   8   2   4       80.86       78.83      1.53 o
   9   2   4       13.86       13.98      0.90 o
  10   2   4        5.36        5.62      0.81 o
 -11   3   4        0.22        0.17      1.11 o
 -10   3   4        0.01       -0.29      1.36 o
  -9   3   4        0.21        1.46      0.86 o
  -8   3   4        0.84        0.70      0.83 o
  -7   3   4        1.15        1.88      0.64 o
  -6   3   4        4.75        8.14      1.09 o
  -5   3   4      163.23      173.84      4.66 o
  -4   3   4      100.51      116.20      2.20 o
  -3   3   4      403.55      451.00      4.91 o
  -2   3   4       20.48       31.23      0.66 o
  -1   3   4       20.21       21.45      0.38 o
   0   3   4      104.41       99.77      0.90 o
   1   3   4      863.12     1003.12      8.70 o
   2   3   4       91.89      101.80      0.97 o
   3   3   4      758.92      836.39      6.83 o
   4   3   4       36.33       37.46      0.67 o
   5   3   4       36.65       42.10      0.90 o
   6   3   4        3.88        4.18      0.45 o
   7   3   4        0.88        0.28      0.47 o
   8   3   4        1.82        0.67      0.63 o
   9   3   4        0.35        0.19      0.66 o
  10   3   4        0.00       -0.69      0.69 o
 -11   4   4        0.09        1.04      0.72 o
 -10   4   4        0.00        0.80      1.06 o
  -9   4   4        0.02        1.66      1.09 o
  -8   4   4        0.90       -0.80      0.92 o
  -7   4   4       52.65       49.96      2.30 o
  -6   4   4        0.06       -0.17      0.95 o
  -5   4   4        0.46        1.32      0.48 o
  -4   4   4      234.17      252.12      2.99 o
  -3   4   4      576.10      625.50      6.23 o
  -2   4   4     2196.36     2318.19     22.24 o
  -1   4   4      246.44      291.28      2.53 o
   0   4   4       79.04       96.01      1.00 o
   1   4   4      428.41      473.93      4.17 o
   2   4   4        0.09        0.97      0.19 o
   3   4   4      116.31      119.40      1.21 o
   4   4   4       74.35       73.65      1.03 o
   5   4   4      133.25      131.07      1.72 o
   6   4   4       19.18       20.04      0.74 o
   7   4   4        1.42        0.50      0.60 o
   8   4   4       24.29       25.65      1.05 o
   9   4   4        7.70        7.06      0.76 o
  10   4   4        2.43        2.42      0.87 o
 -10   5   4        6.19        5.52      0.78 o
  -9   5   4        0.01        0.38      1.16 o
  -8   5   4       33.18       31.93      2.19 o
  -7   5   4        5.15        6.24      1.18 o
  -6   5   4       28.43       28.52      3.93 o
  -5   5   4       21.53       22.45      0.95 o
  -4   5   4       39.30       43.21      0.89 o
  -3   5   4      167.57      159.94      1.85 o
  -2   5   4      116.42      105.41      1.24 o
  -1   5   4      474.20      476.50      4.04 o
   0   5   4      563.27      540.02      4.33 o
   1   5   4        6.13        9.23      0.36 o
   2   5   4      140.24      130.07      1.39 o
   3   5   4      466.79      448.88      4.32 o
   4   5   4        4.91        6.97      0.49 o
   5   5   4       40.67       43.21      0.97 o
   6   5   4      220.29      222.85      4.56 o
   7   5   4       27.80       29.77      1.17 o
   8   5   4       59.49       61.48      1.72 o
   9   5   4       36.67       36.00      1.44 o
  10   5   4        0.60        2.01      0.83 o
 -10   6   4       33.91       30.30      1.53 o
  -9   6   4        1.86        2.12      0.77 o
  -8   6   4      128.62      133.39      5.00 o
  -7   6   4       10.72       11.47      1.46 o
  -6   6   4        1.20        0.13      0.50 o
  -5   6   4      116.89      114.75      2.00 o
  -4   6   4      174.46      177.46      2.34 o
  -3   6   4        0.09        0.38      0.29 o
  -2   6   4       51.25       38.89      0.70 o
  -1   6   4      923.74      900.00      7.45 o
   0   6   4      357.45      301.32      2.57 o
   1   6   4      132.54      137.72      1.34 o
   2   6   4      702.38      662.37      5.57 o
   3   6   4        3.69        3.79      0.37 o
   4   6   4       44.73       41.12      0.94 o
   5   6   4       59.56       60.35      1.46 o
   6   6   4        0.37        0.17      0.57 o
   7   6   4       30.26       31.27      1.23 o
   8   6   4       26.03       23.06      1.17 o
   9   6   4        4.87        5.17      0.90 o
  -9   7   4        5.52        7.00      1.37 o
  -8   7   4        0.83        0.79      0.69 o
  -7   7   4        1.61        0.09      0.63 o
  -6   7   4       31.60       32.91      1.30 o
  -5   7   4       59.54       57.85      1.59 o
  -4   7   4       68.48       75.63      1.44 o
  -3   7   4      644.04      633.33      5.70 o
  -2   7   4      131.60      138.49      1.61 o
  -1   7   4      542.05      502.38      4.37 o
   0   7   4        2.37        0.58      0.33 o
   1   7   4       12.37        7.54      0.62 o
   2   7   4       95.10       85.16      1.19 o
   3   7   4       27.95       29.90      0.75 o
   4   7   4       77.70       78.16      1.52 o
   5   7   4       53.78       54.00      1.40 o
   6   7   4       89.44       87.75      2.35 o
   7   7   4       11.78       11.89      0.95 o
   8   7   4        7.02        7.11      0.91 o
   9   7   4       20.02       20.48      1.40 o
  -9   8   4        1.56        1.73      1.04 o
  -8   8   4        0.68        0.61      0.80 o
  -7   8   4        6.93        7.16      0.90 o
  -6   8   4        0.10       -0.65      0.65 o
  -5   8   4        0.44       -0.68      0.79 o
  -4   8   4       92.96       85.64      1.70 o
  -3   8   4      114.17      107.62      1.46 o
  -2   8   4      238.58      229.17      2.78 o
  -1   8   4       68.45       69.70      1.27 o
   0   8   4       23.07       22.06      0.64 o
   1   8   4       27.16       35.37      0.77 o
   2   8   4      103.85      105.84      1.81 o
   3   8   4       48.94       38.96      1.05 o
   4   8   4       50.08       48.50      2.18 o
   5   8   4       28.88       26.77      1.23 o
   6   8   4        0.19       -0.65      0.65 o
   7   8   4        1.85        2.60      0.77 o
   8   8   4       15.62       15.88      1.35 o
  -8   9   4        9.29        8.82      1.10 o
  -7   9   4        8.20        6.61      1.01 o
  -6   9   4        3.96        4.19      0.88 o
  -5   9   4       90.14       92.16      2.52 o
  -4   9   4        6.86        8.23      0.72 o
  -3   9   4       25.99       24.81      0.96 o
  -2   9   4       27.74       23.63      0.82 o
  -1   9   4       10.56        9.58      0.65 o
   0   9   4       26.87       25.07      0.91 o
   1   9   4        3.78        4.53      0.66 o
   2   9   4        2.72        2.46      0.54 o
   3   9   4      159.09      148.84      2.65 o
   4   9   4        0.56        0.48      0.67 o
   5   9   4       51.19       46.96      1.61 o
   6   9   4        8.75       10.79      1.02 o
   7   9   4       12.54       13.70      1.29 o
  -7  10   4        3.62        3.33      1.35 o
  -6  10   4        5.19        6.30      1.27 o
  -5  10   4       13.84       14.20      1.46 o
  -4  10   4       12.48       13.49      1.11 o
  -3  10   4       29.98       31.27      1.54 o
  -2  10   4       19.64       19.62      1.14 o
  -1  10   4       22.26       20.45      1.23 o
   0  10   4        0.13        0.28      0.60 o
   1  10   4       38.25       39.09      1.40 o
   2  10   4        2.28        2.15      0.63 o
   3  10   4       37.84       40.22      1.33 o
   4  10   4        0.05       -0.07      0.72 o
   5  10   4        4.82        4.59      0.89 o
   6  10   4        0.15        0.18      0.84 o
   7  10   4        0.51       -0.90      1.19 o
  -6  11   4        7.11        7.82      1.44 o
  -5  11   4       39.51       42.05      1.88 o
  -4  11   4        1.01       -0.09      0.98 o
  -3  11   4       25.38       26.89      1.43 o
  -2  11   4       36.50       35.51      1.32 o
  -1  11   4        6.29        6.90      0.98 o
   0  11   4        9.09        8.78      1.32 o
   1  11   4        0.11       -1.08      1.08 o
   2  11   4       50.26       45.89      1.80 o
   3  11   4        4.77        4.56      1.22 o
   4  11   4       43.41       42.56      1.62 o
   5  11   4        3.58        4.32      0.97 o
   6  11   4       38.12       43.08      2.07 o
  -5  12   4        3.02        2.23      1.34 o
  -4  12   4        0.47        1.17      0.99 o
  -3  12   4        1.27        1.55      0.92 o
  -2  12   4       14.62       19.90      3.37 o
  -1  12   4        6.57        4.75      1.25 o
   0  12   4        3.05        1.61      1.20 o
   1  12   4        9.80       11.32      1.50 o
   2  12   4      104.19      110.40      3.51 o
   3  12   4        7.76        9.83      1.62 o
   4  12   4      173.21      171.48     10.56 o
  -2  13   4        4.44        5.68      2.23 o
  -1  13   4       37.83       44.88      3.19 o
   0  13   4        5.65        4.17      1.42 o
   1  13   4        4.14        5.12      1.40 o
   2  13   4       31.38       34.13      2.13 o
 -11   1   5        0.00        0.89      0.59 o
 -10   1   5        8.07        8.71      0.96 o
  -9   1   5        7.16       10.98      1.94 o
  -8   1   5      134.93      128.06      3.44 o
  -7   1   5        0.35        0.30      0.46 o
  -6   1   5     1183.11     1225.00     14.28 o
  -5   1   5       14.47       18.01      0.73 o
  -4   1   5      275.89      312.36      3.52 o
  -3   1   5      197.74      184.55      2.18 o
  -2   1   5     1021.75     1059.43     10.30 o
  -1   1   5     1153.96     1174.99      9.42 o
   0   1   5       95.90       98.29      0.88 o
   1   1   5     1103.52     1168.77      7.40 o
   2   1   5      278.27      253.97      2.02 o
   3   1   5      285.36      307.03      2.65 o
   4   1   5      193.65      209.38      2.15 o
   5   1   5      274.78      278.76      2.82 o
   6   1   5       49.03       46.02      0.92 o
   7   1   5       11.65       11.80      1.01 o
   8   1   5        3.14        3.40      0.60 o
   9   1   5       21.73       23.03      1.01 o
  10   1   5       24.12       24.33      1.12 o
 -11   2   5       12.90       12.72      1.33 o
 -10   2   5        0.04        1.45      0.83 o
  -9   2   5       11.67       10.37      0.92 o
  -8   2   5        2.10        2.27      1.05 o
  -7   2   5       17.63       19.67      1.23 o
  -6   2   5        0.02       -0.74      0.74 o
  -5   2   5      282.06      282.16      5.36 o
  -4   2   5      182.77      172.30      2.63 o
  -3   2   5      227.09      237.34      2.68 o
  -2   2   5     1266.31     1247.17     12.02 o
  -1   2   5     1500.89     1530.84     12.23 o
   0   2   5     2473.12     2534.37     19.28 o
   1   2   5     3242.73     3422.03     27.96 o
   2   2   5       39.21       58.39      0.65 o
   3   2   5      622.15      707.50      6.13 o
   4   2   5      315.64      301.48      2.81 o
   5   2   5        1.60        0.82      0.30 o
   6   2   5       44.91       45.20      1.58 o
   7   2   5       59.49       63.81      1.21 o
   8   2   5       10.56       10.73      0.73 o
   9   2   5        0.89        1.98      0.69 o
  10   2   5       17.26       17.63      1.07 o
 -11   3   5        0.12       -0.52      0.99 o
 -10   3   5        7.81        6.25      1.16 o
  -9   3   5        9.73        9.62      1.09 o
  -8   3   5       18.17       18.22      1.42 o
  -7   3   5      135.90      131.22      3.91 o
  -6   3   5       59.81       58.67      1.82 o
  -5   3   5        3.77        4.59      0.65 o
  -4   3   5      156.52      166.49      2.79 o
  -3   3   5        0.67        6.78      0.53 o
  -2   3   5      259.27      274.17      2.89 o
  -1   3   5      250.07      322.83      2.89 o
   0   3   5     4137.66     4392.92     32.16 o
   1   3   5      102.45      136.56      1.23 o
   2   3   5      249.76      256.68      2.14 o
   3   3   5     1246.19     1273.17     10.85 o
   4   3   5        0.18       -0.04      0.24 o
   5   3   5       57.62       60.19      1.10 o
   6   3   5      165.47      157.74      2.19 o
   7   3   5       53.08       49.95      1.25 o
   8   3   5       64.42       62.02      1.40 o
   9   3   5       27.56       28.08      1.18 o
  10   3   5        2.06        1.33      0.77 o
 -11   4   5       13.93       13.25      1.51 o
 -10   4   5        1.14        1.63      1.06 o
  -9   4   5       16.46       15.74      1.58 o
  -8   4   5       41.11       38.29      2.08 o
  -7   4   5       21.04       18.12      1.48 o
  -6   4   5        8.18       10.04      1.07 o
  -5   4   5      188.67      186.72      2.83 o
  -4   4   5      240.91      247.30      3.11 o
  -3   4   5       22.51       26.10      0.64 o
  -2   4   5     1637.32     1736.55     15.64 o
  -1   4   5      194.69      193.32      1.77 o
   0   4   5      143.53      165.60      1.48 o
   1   4   5      208.24      194.77      1.79 o
   2   4   5      159.05      149.98      1.45 o
   3   4   5       18.45       20.92      0.50 o
   4   4   5       78.54       77.03      1.29 o
   5   4   5       31.44       29.01      0.75 o
   6   4   5        0.84        1.05      0.45 o
   7   4   5        0.48        0.25      0.54 o
   8   4   5       25.64       26.45      1.09 o
   9   4   5        2.30        1.14      0.67 o
  10   4   5        5.84        5.56      0.88 o
 -10   5   5       28.95       24.30      3.04 o
  -8   5   5       12.95        8.29      1.39 o
  -7   5   5       23.78       19.35      1.54 o
  -6   5   5       38.86       40.15      1.57 o
  -5   5   5        4.80        4.79      0.63 o
  -4   5   5        2.78        3.00      0.36 o
  -3   5   5      169.16      170.54      2.02 o
  -2   5   5      108.30      108.54      1.22 o
  -1   5   5      484.96      509.78      4.32 o
   0   5   5      218.36      217.04      1.91 o
   1   5   5       11.05       10.08      0.30 o
   2   5   5      676.61      662.62      5.83 o
   3   5   5        1.23        1.53      0.25 o
   4   5   5      120.60      116.12      1.57 o
   5   5   5       17.80       20.93      1.00 o
   6   5   5      542.55      528.11      6.58 o
   7   5   5        0.37        2.18      0.67 o
   8   5   5      207.07      199.32      3.48 o
   9   5   5        5.71        5.82      0.90 o
 -10   6   5        2.47        1.93      0.82 o
  -9   6   5        0.07       -0.39      0.83 o
  -8   6   5        9.39       10.17      1.25 o
  -7   6   5        3.07        3.89      1.69 o
  -6   6   5        0.29        0.42      0.44 o
  -5   6   5        7.14        7.20      0.51 o
  -4   6   5      194.18      205.06      3.19 o
  -3   6   5       45.19       45.97      0.88 o
  -2   6   5      156.74      178.08      1.87 o
  -1   6   5       89.20       91.18      1.15 o
   0   6   5      146.91      172.34      1.67 o
   1   6   5      127.23      125.82      1.34 o
   2   6   5        2.89        3.73      0.30 o
   3   6   5       23.83       23.95      0.61 o
   4   6   5       32.11       33.26      0.89 o
   5   6   5       12.09       11.32      0.66 o
   6   6   5        9.32       11.47      0.82 o
   7   6   5        0.71        2.28      0.71 o
   8   6   5       23.15       22.38      1.18 o
   9   6   5        1.12        0.19      0.80 o
  -9   7   5        0.01        0.24      0.76 o
  -8   7   5        2.65        2.22      0.74 o
  -7   7   5       20.96       19.73      1.36 o
  -6   7   5       82.44       83.03      2.00 o
  -5   7   5       16.54       15.75      0.75 o
  -4   7   5      516.81      506.45      5.78 o
  -3   7   5       37.05       37.69      0.81 o
  -2   7   5      989.69      924.74      8.62 o
  -1   7   5        0.67        2.70      0.32 o
   0   7   5      336.91      294.57      2.90 o
   1   7   5      249.60      206.37      2.16 o
   2   7   5      144.70      140.93      1.69 o
   3   7   5       62.36       58.38      1.13 o
   4   7   5       40.94       38.18      0.99 o
   5   7   5       39.19       39.85      1.15 o
   6   7   5        0.10        0.84      0.66 o
   7   7   5        4.99        4.60      0.81 o
   8   7   5        0.57       -0.38      0.76 o
   9   7   5        0.90        0.58      0.88 o
  -9   8   5        0.37        0.89      0.81 o
  -8   8   5        4.20        4.48      0.90 o
  -7   8   5        6.75        7.29      0.91 o
  -6   8   5        5.13        4.65      0.83 o
  -5   8   5        2.75        3.18      0.68 o
  -4   8   5      274.34      259.68      3.65 o
  -3   8   5        2.98        4.06      0.51 o
  -2   8   5      123.28      114.46      1.61 o
  -1   8   5      147.07      124.46      2.35 o
   0   8   5        0.55        0.64      0.34 o
   1   8   5      159.84      136.70      1.69 o
   2   8   5      149.15      142.83      2.04 o
   3   8   5       46.27       45.44      1.16 o
   4   8   5      104.98      105.99      2.20 o
   5   8   5       17.19       18.84      1.04 o
   6   8   5        1.79        0.89      0.65 o
   7   8   5        3.89        4.48      0.86 o
   8   8   5        1.94        0.93      1.01 o
  -8   9   5        0.79        1.31      0.90 o
  -7   9   5       30.38       31.61      1.52 o
  -6   9   5        0.17       -0.67      0.73 o
  -5   9   5        3.81        2.35      0.94 o
  -4   9   5       29.96       30.92      1.11 o
  -3   9   5      100.85      109.08      2.01 o
  -2   9   5        6.81        6.72      0.57 o
  -1   9   5       94.28       98.25      1.63 o
   0   9   5       28.68       28.87      1.13 o
   1   9   5        0.85        1.11      0.51 o
   2   9   5        1.97        2.74      0.54 o
   3   9   5      180.77      182.70      4.38 o
   4   9   5        0.30        0.76      0.68 o
   5   9   5       71.31       74.84      1.98 o
   6   9   5        6.80        9.65      1.16 o
   7   9   5        4.35        4.78      1.13 o
  -7  10   5        1.23        0.78      1.28 o
  -6  10   5        5.17        5.38      1.28 o
  -5  10   5       12.47       13.93      3.32 o
  -4  10   5        4.28        2.53      1.20 o
  -3  10   5        1.44        2.53      0.84 o
  -2  10   5       52.59       48.71      1.32 o
  -1  10   5        1.79        1.86      0.59 o
   0  10   5        0.06       -0.62      0.62 o
   1  10   5       24.81       27.58      1.19 o
   2  10   5       19.09       18.21      1.14 o
   3  10   5       12.09       13.13      0.88 o
   4  10   5        6.33        6.59      0.99 o
   5  10   5       19.29       20.62      1.21 o
   6  10   5        3.28        2.57      0.92 o
  -6  11   5       33.33       36.43      2.46 o
  -5  11   5        0.61        0.39      1.93 o
  -4  11   5       11.96       11.44      1.20 o
  -3  11   5       22.54       24.23      1.46 o
  -2  11   5        1.05       -0.45      0.63 o
  -1  11   5       23.93       24.48      1.31 o
   0  11   5        0.58       -1.01      1.01 o
   1  11   5        9.08        6.28      1.46 o
   2  11   5       29.22       32.75      1.84 o
   3  11   5       24.41       26.49      2.52 o
   4  11   5       90.70       95.38      2.72 o
   5  11   5       20.87       23.77      2.60 o
  -5  12   5        0.01       -0.64      1.02 o
  -4  12   5       18.11       14.88      1.33 o
  -3  12   5        0.44       -0.73      0.90 o
  -2  12   5        5.44        5.36      1.31 o
  -1  12   5       17.63       16.31      2.18 o
   0  12   5       18.51       22.45      2.83 o
   1  12   5        6.42        5.56      1.34 o
   2  12   5        0.02        4.25      1.31 o
   3  12   5        1.94        4.72      2.21 o
   4  12   5       25.30       25.71      1.70 o
  -2  13   5        0.54        0.10      2.00 o
  -1  13   5       12.10       13.51      1.93 o
   0  13   5        8.30       11.43      1.72 o
   1  13   5       18.82       20.92      2.64 o
 -11   0   6        0.94        0.34      0.82 o
 -10   0   6        3.14        0.61      2.11 o
  -9   0   6        4.36        2.48      1.88 o
  -8   0   6       18.58       12.92      2.27 o
  -7   0   6      204.93      203.92      4.69 o
  -6   0   6        5.73        8.63      1.02 o
  -5   0   6       48.16       46.84      1.92 o
  -4   0   6      575.57      604.76      9.19 o
  -3   0   6       15.18       11.16      0.73 o
  -2   0   6     1321.19     1335.95     17.10 o
  -1   0   6      628.47      678.64      7.79 o
   0   0   6     3919.74     4146.12     37.40 o
   1   0   6     1031.94     1111.05      9.99 o
   2   0   6     1095.35     1340.02     12.13 o
   3   0   6       62.57       66.89      1.07 o
   4   0   6      886.52      806.96      9.40 o
   5   0   6       44.58       46.12      0.96 o
   6   0   6      189.25      197.83      3.46 o
   7   0   6      237.99      234.99      4.37 o
   8   0   6       24.84       25.74      1.36 o
   9   0   6       70.97       70.72      2.85 o
  10   0   6       96.45       98.66      2.86 o
 -11   1   6        0.14       -0.12      0.77 o
 -10   1   6       89.01       82.11      3.69 o
  -9   1   6       14.28       14.65      1.75 o
  -8   1   6      203.43      192.51      3.95 o
  -7   1   6       47.97       51.33      1.24 o
  -6   1   6        0.95        5.60      0.98 o
  -5   1   6       30.87       29.47      0.66 o
  -4   1   6      599.26      603.17      6.01 o
  -3   1   6     1602.93     1720.66     17.87 o
  -2   1   6      327.30      354.83      3.28 o
  -1   1   6     2648.25     2894.32     23.04 o
   0   1   6       58.73       59.54      0.56 o
   1   1   6      149.88      146.69      1.25 o
   2   1   6        8.58        4.67      0.17 o
   3   1   6     1566.08     1649.41     13.92 o
   4   1   6      145.43      146.84      1.63 o
   5   1   6      610.60      614.45      5.80 o
   6   1   6      103.43      101.95      1.74 o
   7   1   6       39.36       39.37      0.98 o
   8   1   6        1.31        2.19      0.60 o
   9   1   6        0.38        0.17      0.64 o
  10   1   6       19.51       17.90      1.03 o
 -11   2   6        0.08        0.88      1.51 o
 -10   2   6       38.46       32.46      1.50 o
  -9   2   6        8.06        8.88      0.84 o
  -8   2   6      164.43      157.75      3.12 o
  -7   2   6       46.89       45.15      1.96 o
  -6   2   6        0.86        1.30      0.46 o
  -5   2   6      504.18      522.21      6.38 o
  -4   2   6       87.07       81.76      1.27 o
  -3   2   6       68.67       67.22      0.88 o
  -2   2   6     1360.26     1390.99     13.39 o
  -1   2   6       81.32       87.84      0.87 o
   0   2   6      440.60      453.05      3.29 o
   1   2   6        0.43        2.43      0.14 o
   2   2   6      372.24      389.28      2.90 o
   3   2   6      730.59      769.28      6.65 o
   4   2   6       65.82       62.76      0.91 o
   5   2   6        0.12       -0.28      0.28 o
   6   2   6      157.88      152.35      2.13 o
   7   2   6       29.61       30.56      0.93 o
   8   2   6       14.67       13.87      0.79 o
   9   2   6       20.38       20.43      1.06 o
  10   2   6        0.55        0.70      0.79 o
 -11   3   6        0.26        1.41      1.24 o
 -10   3   6        0.04        0.60      2.64 o
  -9   3   6        2.91        3.61      0.90 o
  -8   3   6        0.37        0.58      0.78 o
  -7   3   6       61.35       55.63      1.70 o
  -6   3   6       49.53       50.20      1.64 o
  -5   3   6       77.29       74.67      1.44 o
  -4   3   6      143.28      149.08      2.38 o
  -3   3   6      309.58      310.08      3.25 o
  -2   3   6        7.54        7.83      0.46 o
  -1   3   6     1770.92     1978.32     15.84 o
   0   3   6       10.30       16.78      0.32 o
   1   3   6     1201.34     1356.68     10.41 o
   2   3   6       78.58       83.79      0.88 o
   3   3   6        1.09        3.07      0.25 o
   4   3   6       24.06       24.20      0.59 o
   5   3   6       26.65       31.55      0.94 o
   6   3   6        2.43        1.85      0.50 o
   7   3   6        0.11       -0.49      0.49 o
   8   3   6        2.89        3.45      0.64 o
   9   3   6        1.48        2.22      0.68 o
  10   3   6        0.11        0.04      0.75 o
 -11   4   6        1.31        1.03      1.12 o
 -10   4   6        3.62        2.25      1.06 o
  -9   4   6        7.37        6.50      1.29 o
  -8   4   6       21.81       27.01      1.88 o
  -7   4   6        0.89        0.48      1.29 o
  -6   4   6       33.17       33.98      1.11 o
  -5   4   6      326.56      336.34      6.65 o
  -4   4   6      279.24      291.00      3.80 o
  -3   4   6      170.25      185.94      2.13 o
  -2   4   6       38.89       36.45      0.62 o
  -1   4   6        8.13       19.40      0.52 o
   0   4   6      286.26      276.08      2.32 o
   1   4   6       69.70       65.10      0.78 o
   2   4   6       46.95       39.93      0.59 o
   3   4   6      268.68      277.07      2.66 o
   4   4   6        9.37       10.61      0.76 o
   5   4   6       27.93       29.19      0.74 o
   6   4   6       74.90       70.78      1.39 o
   7   4   6        1.49        1.47      0.59 o
   8   4   6        5.83        3.91      0.73 o
   9   4   6        1.44       -0.41      0.66 o
  10   4   6        0.08       -0.40      0.78 o
 -10   5   6       13.94       17.09      2.43 o
  -9   5   6        2.85        4.68      1.33 o
  -8   5   6        0.99        0.53      0.80 o
  -7   5   6       13.81       16.65      1.70 o
  -6   5   6       65.48       67.06      1.57 o
  -5   5   6        2.52        1.87      0.41 o
  -4   5   6      134.56      134.27      1.93 o
  -3   5   6       67.64       68.33      0.95 o
  -2   5   6      141.41      146.89      1.59 o
  -1   5   6       30.57       27.90      0.53 o
   0   5   6      155.30      160.62      1.55 o
   1   5   6       58.37       52.08      0.73 o
   2   5   6      322.29      319.70      3.00 o
   3   5   6      110.08      106.50      1.32 o
   4   5   6      273.03      290.53      3.06 o
   5   5   6      254.76      248.65      2.89 o
   6   5   6       53.10       58.10      1.43 o
   7   5   6       23.55       24.32      1.03 o
   8   5   6        2.07        4.63      0.84 o
   9   5   6        0.59        0.38      1.02 o
 -10   6   6        3.67        0.66      1.34 o
  -9   6   6        1.92        2.71      1.33 o
  -8   6   6        6.36        4.89      1.07 o
  -7   6   6       16.02       17.48      1.14 o
  -6   6   6       14.59       17.83      1.07 o
  -5   6   6      147.38      142.39      1.88 o
  -4   6   6      486.94      471.71      5.08 o
  -3   6   6      549.55      534.52      6.22 o
  -2   6   6      838.18      787.81      6.99 o
  -1   6   6        6.23        7.59      0.35 o
   0   6   6       65.84       58.05      0.77 o
   1   6   6      677.37      668.52      5.66 o
   2   6   6       98.57      103.73      1.19 o
   3   6   6       39.80       43.50      0.88 o
   4   6   6      162.29      165.98      3.29 o
   5   6   6       18.08       17.34      0.78 o
   6   6   6       61.58       56.47      1.63 o
   7   6   6       90.53       86.05      2.41 o
   8   6   6       71.89       66.79      1.89 o
   9   6   6       15.99       15.63      1.62 o
  -9   7   6       19.07       17.33      1.10 o
  -8   7   6        3.12        3.54      0.77 o
  -7   7   6       44.36       44.66      1.49 o
  -6   7   6        7.09        8.51      0.76 o
  -5   7   6       29.57       30.61      1.13 o
  -4   7   6       29.99       29.20      1.26 o
  -3   7   6        6.46        4.32      0.43 o
  -2   7   6      173.55      173.55      2.37 o
  -1   7   6       51.38       70.51      1.08 o
   0   7   6       56.26       55.64      1.03 o
   1   7   6       12.63        9.30      0.38 o
   2   7   6      216.63      213.09      2.34 o
   3   7   6       46.08       42.28      1.08 o
   4   7   6       53.03       49.87      1.13 o
   5   7   6       38.96       40.87      1.68 o
   6   7   6       35.88       36.38      1.22 o
   7   7   6       13.69       14.09      1.03 o
   8   7   6       26.12       26.37      1.34 o
  -9   8   6        4.93        3.18      0.90 o
  -8   8   6       13.39       15.34      1.71 o
  -7   8   6       49.05       46.67      1.67 o
  -6   8   6       27.43       26.43      2.29 o
  -5   8   6      237.92      233.35      4.20 o
  -4   8   6       29.10       29.45      1.06 o
  -3   8   6       25.61       27.61      0.88 o
  -2   8   6       87.13       85.78      1.35 o
  -1   8   6       85.03       66.94      1.27 o
   0   8   6       82.24       84.96      1.26 o
   1   8   6      195.47      172.98      2.03 o
   2   8   6       61.31       60.34      1.64 o
   3   8   6       68.26       63.56      1.26 o
   4   8   6       68.02       73.16      2.33 o
   5   8   6       40.59       38.03      1.43 o
   6   8   6       29.29       30.84      1.33 o
   7   8   6       27.70       29.67      1.60 o
   8   8   6        0.16        1.14      1.03 o
  -8   9   6        0.01       -0.40      0.88 o
  -7   9   6        7.54        7.49      1.03 o
  -6   9   6        3.34        3.51      0.86 o
  -5   9   6        0.52       -0.72      0.72 o
  -4   9   6        0.81        0.80      0.59 o
  -3   9   6       27.39       28.76      1.07 o
  -2   9   6        0.03        0.51      0.45 o
  -1   9   6        0.44       -0.06      0.44 o
   0   9   6       63.61       60.30      1.45 o
   1   9   6       67.67       67.51      1.49 o
   2   9   6        1.07        1.24      0.52 o
   3   9   6       41.78       44.14      1.37 o
   4   9   6        2.30        2.36      0.74 o
   5   9   6        1.92        1.76      0.78 o
   6   9   6        0.17        0.03      0.81 o
   7   9   6        0.01        0.71      0.90 o
  -7  10   6        9.15        8.24      1.42 o
  -6  10   6        0.97        0.90      1.10 o
  -5  10   6        2.30        1.40      1.09 o
  -4  10   6        6.16        4.64      0.83 o
  -3  10   6        0.15       -0.81      0.81 o
  -2  10   6        0.41       -0.53      0.53 o
  -1  10   6       53.45       51.57      1.35 o
   0  10   6        7.98        7.51      0.81 o
   1  10   6       87.21       88.27      3.93 o
   2  10   6       22.98       22.82      1.93 o
   3  10   6        3.53        1.49      0.68 o
   4  10   6        0.55        1.08      0.75 o
   5  10   6        0.06        0.34      0.82 o
   6  10   6        2.83        3.06      0.95 o
  -6  11   6        8.33        8.76      1.52 o
  -5  11   6       13.60       14.63      1.64 o
  -4  11   6       10.41       10.70      1.20 o
  -3  11   6       14.95       16.28      1.25 o
  -2  11   6        0.03       -0.79      0.79 o
  -1  11   6        8.50        7.03      1.10 o
   0  11   6      195.15      193.64      7.04 o
   1  11   6       12.35       16.21      1.53 o
   2  11   6      156.05      168.46      4.48 o
   3  11   6        0.23        0.96      1.11 o
   4  11   6       26.16       30.75      1.56 o
   5  11   6        0.01       -0.56      0.88 o
  -5  12   6        5.53        4.04      1.13 o
  -4  12   6        0.05        1.79      1.04 o
  -3  12   6       11.61       12.50      1.20 o
  -2  12   6        2.59        2.86      1.21 o
  -1  12   6        2.54        4.19      1.20 o
   0  12   6       58.25       64.56      2.65 o
   1  12   6        0.18        3.04      1.24 o
   2  12   6       75.94       82.32      3.04 o
   3  12   6        0.59        2.88      2.14 o
   4  12   6        3.99        4.28      1.61 o
  -2  13   6       46.88       49.77      3.96 o
  -1  13   6        0.78        0.60      1.97 o
   0  13   6       94.98      103.06      3.46 o
   1  13   6       11.61       15.10      1.67 o
 -11   1   7        1.82        2.02      0.84 o
 -10   1   7       58.91       51.13      2.43 o
  -9   1   7        2.08        1.84      1.26 o
  -8   1   7      136.29      131.03      3.97 o
  -7   1   7       23.72       27.68      1.39 o
  -6   1   7        0.02       -0.24      0.47 o
  -5   1   7        1.00        0.90      0.31 o
  -4   1   7     1099.03     1152.31     12.16 o
  -3   1   7       39.87       38.32      0.69 o
  -2   1   7       11.40        9.26      0.27 o
  -1   1   7     2113.65     2237.40     17.85 o
   0   1   7       74.52      103.10      0.83 o
   1   1   7     1048.41     1169.06      7.70 o
   2   1   7      250.22      274.06      2.09 o
   3   1   7        1.29        0.33      0.20 o
   4   1   7      152.89      141.40      1.60 o
   5   1   7        6.66        9.68      0.40 o
   6   1   7        5.58        6.03      0.48 o
   7   1   7       61.59       61.76      1.22 o
   8   1   7       39.19       43.86      1.25 o
   9   1   7        0.26        0.37      0.65 o
  10   1   7       25.20       24.09      1.23 o
 -11   2   7        0.06       -0.47      1.64 o
 -10   2   7       25.81       23.15      1.44 o
  -9   2   7       14.84       14.08      0.94 o
  -8   2   7       80.18       81.55      1.93 o
  -7   2   7       13.75       14.37      1.10 o
  -6   2   7       89.16       90.49      1.90 o
  -5   2   7       32.60       28.75      1.02 o
  -4   2   7        5.95        5.19      0.35 o
  -3   2   7      434.13      411.92      4.19 o
  -2   2   7       59.12       52.18      0.72 o
  -1   2   7      266.57      313.05      2.68 o
   0   2   7       65.69       51.44      0.55 o
   1   2   7      203.94      150.05      1.22 o
   2   2   7       48.47       49.52      0.56 o
   3   2   7      124.22      111.02      1.22 o
   4   2   7       92.62       81.41      1.13 o
   5   2   7        4.90        5.56      0.41 o
   6   2   7      156.31      154.86      2.01 o
   7   2   7       88.61       88.61      2.37 o
   8   2   7       21.46       20.48      1.28 o
   9   2   7       31.57       33.03      1.17 o
  10   2   7        0.00        0.24      0.78 o
 -11   3   7        1.16        2.46      1.08 o
 -10   3   7        9.18       10.53      1.19 o
  -9   3   7        0.71        0.34      0.78 o
  -8   3   7        0.66        0.46      0.83 o
  -7   3   7        1.58        0.79      0.59 o
  -6   3   7      191.60      182.58      4.18 o
  -5   3   7       14.14       21.86      1.02 o
  -4   3   7      625.44      622.76      8.81 o
  -3   3   7     1655.64     1847.17     16.67 o
  -2   3   7     1741.80     1876.03     14.95 o
  -1   3   7     1108.02     1188.95     10.09 o
   0   3   7      105.29       98.74      0.92 o
   1   3   7      230.02      223.98      2.07 o
   2   3   7      932.66      942.79      7.08 o
   3   3   7      153.16      163.40      1.70 o
   4   3   7       56.19       50.77      0.85 o
   5   3   7      648.79      635.30      6.49 o
   6   3   7        0.16       -0.26      0.46 o
   7   3   7       26.15       25.98      0.99 o
   8   3   7       58.47       57.74      1.63 o
   9   3   7        4.27        4.55      0.75 o
  10   3   7        7.50        7.17      0.87 o
 -11   4   7        0.68        0.36      1.84 o
 -10   4   7        0.20       -0.11      0.98 o
  -9   4   7        6.02        6.53      1.33 o
  -8   4   7       39.45       33.92      1.98 o
  -7   4   7        0.85        1.48      0.70 o
  -6   4   7      100.49      100.54      3.12 o
  -5   4   7      118.77      108.66      2.35 o
  -4   4   7        0.34        1.54      0.35 o
  -3   4   7      123.53      115.47      1.47 o
  -2   4   7      442.17      425.42      3.84 o
  -1   4   7      177.46      188.54      1.68 o
   0   4   7      558.29      547.81      4.39 o
   1   4   7      163.37      150.16      1.37 o
   2   4   7      348.75      334.41      2.96 o
   3   4   7       44.35       45.63      0.74 o
   4   4   7      784.54      769.62      7.23 o
   5   4   7       74.64       66.94      1.22 o
   6   4   7      206.72      199.00      2.97 o
   7   4   7      116.12      107.53      2.05 o
   8   4   7        2.24        1.83      0.70 o
   9   4   7       13.35       12.42      0.92 o
 -10   5   7        3.90        4.36      1.25 o
  -9   5   7        2.88        1.20      1.19 o
  -8   5   7        0.11        0.05      0.82 o
  -7   5   7       37.74       39.08      1.74 o
  -6   5   7       24.94       23.44      1.00 o
  -5   5   7        1.51        1.43      0.41 o
  -4   5   7      280.00      292.13      4.76 o
  -3   5   7        3.91        4.34      0.30 o
  -2   5   7       36.00       37.33      0.68 o
  -1   5   7      182.91      191.17      1.83 o
   0   5   7        0.41        0.44      0.19 o
   1   5   7        1.84        4.06      0.26 o
   2   5   7      573.24      552.01      4.95 o
   3   5   7       84.66       89.41      1.07 o
   4   5   7     1229.87     1193.92     11.01 o
   5   5   7        0.04        1.42      0.42 o
   6   5   7      159.22      145.79      2.20 o
   7   5   7        0.24        0.68      0.63 o
   8   5   7        5.77        4.26      0.77 o
   9   5   7        8.43        8.09      0.98 o
 -10   6   7        0.13        1.01      1.33 o
  -9   6   7        3.13        2.25      1.37 o
  -8   6   7        0.01       -1.13      1.13 o
  -7   6   7        0.32       -0.01      0.73 o
  -6   6   7        5.99        7.17      0.78 o
  -5   6   7        2.86        2.79      0.44 o
  -4   6   7        2.85        1.14      0.39 o
  -3   6   7       64.31       56.33      1.60 o
  -2   6   7       27.25       19.28      0.68 o
  -1   6   7      237.30      223.70      2.48 o
   0   6   7       50.63       50.66      0.78 o
   1   6   7        7.67        6.79      0.33 o
   2   6   7       30.57       23.26      0.58 o
   3   6   7       14.89       16.49      0.58 o
   4   6   7       32.66       29.99      0.90 o
   5   6   7        3.21        3.96      0.59 o
   6   6   7        0.31        1.70      0.61 o
   7   6   7        1.06        1.64      0.72 o
   8   6   7        8.81        8.89      0.98 o
   9   6   7        1.36        0.95      0.89 o
  -9   7   7        6.28        6.65      0.87 o
  -8   7   7       40.65       38.97      2.95 o
  -7   7   7        8.06       11.18      1.03 o
  -6   7   7      232.23      225.79      3.29 o
  -5   7   7        4.19        3.83      0.56 o
  -4   7   7      182.00      165.68      2.38 o
  -3   7   7        9.55        6.08      0.52 o
  -2   7   7       77.62       65.76      1.05 o
  -1   7   7      213.59      176.67      2.04 o
   0   7   7       50.92       47.87      0.92 o
   1   7   7       82.29       77.97      1.05 o
   2   7   7       17.02       15.50      0.62 o
   3   7   7        0.58        0.31      0.46 o
   4   7   7       15.31       16.75      0.72 o
   5   7   7        3.17        2.37      0.60 o
   6   7   7        3.00        2.67      0.69 o
   7   7   7        4.78        5.17      1.08 o
   8   7   7        0.01        1.54      0.86 o
  -9   8   7        1.96        2.54      0.91 o
  -8   8   7       25.95       26.08      1.87 o
  -7   8   7       12.93       12.03      1.04 o
  -6   8   7      209.97      200.94      5.63 o
  -5   8   7       58.33       55.00      1.44 o
  -4   8   7       62.61       59.51      1.43 o
  -3   8   7       96.58       88.15      1.53 o
  -2   8   7      118.87      113.80      1.61 o
  -1   8   7       46.17       43.96      1.04 o
   0   8   7      143.17      134.09      1.71 o
   1   8   7       34.49       33.55      0.88 o
   2   8   7       44.03       43.03      1.33 o
   3   8   7        1.98        1.22      0.47 o
   4   8   7       27.64       25.91      1.00 o
   5   8   7        0.50        1.70      1.00 o
   6   8   7       13.95       15.23      1.09 o
   7   8   7        0.02       -0.03      0.84 o
   8   8   7        0.00       -0.31      1.03 o
  -8   9   7        2.00        0.44      0.87 o
  -7   9   7        9.19       11.10      1.11 o
  -6   9   7       10.54       10.48      1.02 o
  -5   9   7       39.63       44.82      1.50 o
  -4   9   7        1.08        0.21      0.63 o
  -3   9   7        8.00        7.36      0.70 o
  -2   9   7        0.10        0.39      0.46 o
  -1   9   7      102.81      113.84      1.84 o
   0   9   7       84.55       81.65      1.46 o
   1   9   7      191.79      202.52      3.04 o
   2   9   7       67.85       71.12      1.69 o
   3   9   7       37.14       39.88      1.31 o
   4   9   7        0.12       -0.62      0.69 o
   5   9   7        2.58        1.17      0.80 o
   6   9   7        9.82        8.68      1.02 o
   7   9   7        3.72        3.80      1.15 o
  -7  10   7        0.56       -1.12      1.12 o
  -6  10   7        1.48        2.33      1.27 o
  -5  10   7       24.01       20.54      1.60 o
  -4  10   7        0.25       -0.14      0.82 o
  -3  10   7       16.95       18.96      1.06 o
  -2  10   7        0.22       -0.29      0.75 o
  -1  10   7       19.89       17.47      0.86 o
   0  10   7        8.94        8.97      0.86 o
   1  10   7       41.82       37.92      1.67 o
   2  10   7       26.67       25.45      1.33 o
   3  10   7       88.34      101.05      2.43 o
   4  10   7       22.45       22.15      1.80 o
   5  10   7        0.81        0.72      0.86 o
   6  10   7       17.02       15.75      1.24 o
  -6  11   7        1.06        1.05      1.28 o
  -5  11   7        1.75        2.19      1.27 o
  -4  11   7        9.10        9.54      1.16 o
  -3  11   7        0.01        0.15      0.89 o
  -2  11   7       32.75       29.49      1.49 o
  -1  11   7       42.06       42.21      1.73 o
   0  11   7      173.33      176.17      4.60 o
   1  11   7       31.26       36.90      2.12 o
   2  11   7      147.10      149.20      6.00 o
   3  11   7        3.05        5.13      1.11 o
   4  11   7       12.44       11.39      1.32 o
   5  11   7        0.73       -0.87      0.87 o
  -4  12   7        3.40        2.77      1.08 o
  -3  12   7        0.40       -0.63      1.58 o
  -2  12   7        0.07       -1.08      1.08 o
  -1  12   7        0.11       -0.88      1.02 o
   0  12   7        0.21        0.25      1.18 o
   1  12   7        9.43       11.63      1.51 o
   2  12   7       19.36       20.44      2.78 o
   3  12   7        6.73        8.19      2.34 o
  -1  13   7        4.55        6.38      2.22 o
   0  13   7       19.15       26.04      1.92 o
 -11   0   8        7.88        5.21      2.58 o
 -10   0   8       12.90       12.36      2.61 o
  -9   0   8       57.15       59.51      4.00 o
  -8   0   8       57.62       52.78      3.52 o
  -7   0   8       21.88       20.95      2.26 o
  -6   0   8      271.02      264.20      4.62 o
  -5   0   8      628.75      659.68      8.91 o
  -4   0   8      640.22      667.56      8.91 o
  -3   0   8      126.66      132.53      1.87 o
  -2   0   8      110.43      163.16      1.87 o
  -1   0   8       57.37       63.86      1.13 o
   0   0   8      490.90      649.98      6.42 o
   1   0   8     4154.38     4328.76     38.68 o
   2   0   8      295.05      245.02      2.43 o
   3   0   8     1638.31     1677.95     19.09 o
   4   0   8       12.24       15.62      0.56 o
   5   0   8      160.62      159.88      2.61 o
   6   0   8      312.88      305.71      4.56 o
   7   0   8       17.11       15.37      1.47 o
   8   0   8      114.66      113.66      2.44 o
   9   0   8       16.67       20.34      1.45 o
  10   0   8       20.14       17.10      1.75 o
 -11   1   8        0.05        0.02      0.75 o
 -10   1   8        6.31        4.96      0.88 o
  -9   1   8       11.63       10.96      1.61 o
  -8   1   8        0.38        2.30      1.14 o
  -7   1   8      127.23      121.21      4.15 o
  -6   1   8        1.41        1.83      0.47 o
  -5   1   8      218.93      218.26      2.82 o
  -4   1   8      377.03      356.35      4.06 o
  -3   1   8       10.06       11.67      0.38 o
  -2   1   8      411.26      405.72      3.63 o
  -1   1   8     2027.81     2135.45     16.40 o
   0   1   8      785.18      814.32      5.43 o
   1   1   8     2074.31     2244.40     14.62 o
   2   1   8     2118.50     2065.39     14.55 o
   3   1   8       19.97       22.03      0.45 o
   4   1   8      274.61      270.30      2.76 o
   5   1   8      155.57      154.90      1.81 o
   6   1   8      183.35      176.71      2.10 o
   7   1   8       38.09       38.90      0.95 o
   8   1   8      247.92      242.10      3.09 o
   9   1   8        1.40        1.39      0.65 o
  10   1   8       31.07       29.56      1.35 o
 -11   2   8       15.16       14.52      1.30 o
 -10   2   8       37.92       33.90      1.50 o
  -9   2   8       29.50       26.82      1.99 o
  -8   2   8        6.12        6.06      0.72 o
  -7   2   8       40.81       40.98      2.60 o
  -6   2   8       93.59       95.16      1.98 o
  -5   2   8       32.80       31.05      1.03 o
  -4   2   8       13.06       11.94      0.37 o
  -3   2   8      558.97      585.49      5.46 o
  -2   2   8       45.87       44.36      0.53 o
  -1   2   8       54.44       51.15      0.84 o
   0   2   8      486.75      490.18      4.71 o
   1   2   8       15.16       22.22      0.34 o
   2   2   8        0.08       -0.12      0.14 o
   3   2   8      133.11      120.51      1.33 o
   4   2   8        0.05        0.11      0.28 o
   5   2   8      179.36      173.19      2.14 o
   6   2   8       55.38       54.77      1.34 o
   7   2   8        4.12        3.60      0.58 o
   8   2   8        3.71        3.87      0.68 o
   9   2   8        7.16        8.67      0.83 o
  10   2   8        6.09        6.58      0.88 o
 -11   3   8        0.03       -0.41      0.98 o
 -10   3   8        0.69        0.97      0.92 o
  -9   3   8        2.28        1.46      1.22 o
  -8   3   8       27.97       25.66      2.93 o
  -7   3   8        3.60        2.73      0.65 o
  -6   3   8       78.16       76.54      1.78 o
  -5   3   8      130.16      122.76      2.14 o
  -4   3   8        5.88        6.81      0.50 o
  -3   3   8      659.37      697.01      6.95 o
  -2   3   8      142.29      161.61      1.50 o
  -1   3   8      306.06      352.92      2.90 o
   0   3   8       91.64       99.95      0.98 o
   1   3   8        1.85        1.90      0.18 o
   2   3   8      112.45      117.78      1.06 o
   3   3   8       49.63       55.01      0.82 o
   4   3   8       16.21       17.06      0.53 o
   5   3   8        1.81        3.57      0.43 o
   6   3   8        2.21        1.88      0.49 o
   7   3   8        0.25        1.37      0.62 o
   8   3   8        2.33        1.70      0.65 o
   9   3   8        9.49        9.84      0.85 o
 -10   4   8        3.14        5.09      1.14 o
  -9   4   8        0.00       -0.39      1.45 o
  -8   4   8        1.43        0.08      0.92 o
  -7   4   8       54.73       53.30      1.86 o
  -6   4   8        1.80        3.39      0.75 o
  -5   4   8       89.75       95.70      1.89 o
  -4   4   8        5.55        5.66      0.43 o
  -3   4   8        3.53        2.29      0.20 o
  -2   4   8       69.86       70.36      1.11 o
  -1   4   8       53.96       54.74      0.66 o
   0   4   8      631.44      610.52      4.87 o
   1   4   8        4.58       11.31      0.30 o
   2   4   8      314.57      312.69      2.66 o
   3   4   8       55.71       57.63      0.88 o
   4   4   8       39.54       42.50      0.87 o
   5   4   8        6.19        7.53      0.69 o
   6   4   8        7.08        7.50      0.61 o
   7   4   8       50.01       47.63      1.40 o
   8   4   8        1.95        2.13      0.72 o
   9   4   8        1.21        0.90      0.73 o
 -10   5   8        3.97        3.90      1.25 o
  -9   5   8        2.55        1.38      1.25 o
  -8   5   8       19.05       19.98      3.27 o
  -7   5   8       27.28       29.07      2.69 o
  -6   5   8        4.70        4.00      0.60 o
  -5   5   8       77.08       75.26      1.38 o
  -4   5   8       40.38       37.67      0.77 o
  -3   5   8       13.72       12.36      0.44 o
  -2   5   8       95.74       92.71      1.12 o
  -1   5   8      271.94      282.45      2.58 o
   0   5   8      121.75      130.44      1.61 o
   1   5   8      178.55      175.10      2.40 o
   2   5   8       53.46       65.74      0.91 o
   3   5   8       67.05       60.51      0.93 o
   4   5   8       81.04       91.96      1.34 o
   5   5   8       27.66       29.29      0.87 o
   6   5   8        7.60        8.39      0.68 o
   7   5   8       31.75       29.84      1.17 o
   8   5   8        3.14        3.03      0.77 o
   9   5   8        2.16        2.09      0.82 o
 -10   6   8        1.09        1.13      1.33 o
  -9   6   8       21.15       21.95      2.02 o
  -8   6   8       21.91       17.13      1.83 o
  -7   6   8       31.40       34.57      1.48 o
  -6   6   8      248.12      242.93      4.61 o
  -5   6   8        1.65        1.47      0.40 o
  -4   6   8      138.76      142.50      2.18 o
  -3   6   8       67.51       72.37      1.27 o
  -2   6   8      446.08      435.59      4.28 o
  -1   6   8      274.50      282.08      2.92 o
   0   6   8      498.27      505.32      4.59 o
   1   6   8      178.64      155.27      1.69 o
   2   6   8        3.60        7.95      0.42 o
   3   6   8      424.07      398.97      4.27 o
   4   6   8      467.32      435.76      5.05 o
   5   6   8       54.93       52.63      1.45 o
   6   6   8      323.58      300.35      4.89 o
   7   6   8        0.11        0.98      0.81 o
   8   6   8        3.71        3.01      0.87 o
   9   6   8        9.80       10.96      1.12 o
  -9   7   8        0.02        0.02      0.99 o
  -8   7   8       25.51       24.41      1.73 o
  -7   7   8       23.62       23.93      1.37 o
  -6   7   8      112.04      107.02      1.98 o
  -5   7   8        0.02       -0.23      0.49 o
  -4   7   8      253.82      244.72      3.43 o
  -3   7   8       68.08       54.49      1.33 o
  -2   7   8       23.54       23.43      0.68 o
  -1   7   8      256.48      240.73      2.76 o
   0   7   8       37.84       40.24      0.86 o
   1   7   8      143.21      147.87      1.65 o
   2   7   8       24.39       26.61      1.07 o
   3   7   8       24.64       20.26      0.95 o
   4   7   8       88.60       88.14      1.76 o
   5   7   8       31.04       32.61      1.32 o
   6   7   8        2.97        1.89      0.68 o
   7   7   8       16.06       17.07      1.01 o
   8   7   8       11.59       16.54      2.10 o
  -9   8   8       21.86       22.34      3.16 o
  -8   8   8        7.24        6.58      0.96 o
  -7   8   8       26.46       28.48      2.03 o
  -6   8   8       11.12        9.49      0.94 o
  -5   8   8       10.23        9.07      0.76 o
  -4   8   8        2.52        2.07      0.57 o
  -3   8   8      186.30      173.62      2.44 o
  -2   8   8        3.49        3.40      0.44 o
  -1   8   8       36.79       35.15      0.96 o
   0   8   8      199.68      198.12      3.08 o
   1   8   8        1.41        2.24      0.48 o
   2   8   8       32.51       36.87      0.99 o
   3   8   8       87.11       86.77      1.55 o
   4   8   8       19.37       19.31      1.02 o
   5   8   8       43.30       43.79      1.55 o
   6   8   8       16.74       17.31      1.62 o
   7   8   8        0.42        0.19      0.87 o
  -8   9   8        2.66        2.80      1.36 o
  -7   9   8        4.86        3.41      0.93 o
  -6   9   8        6.63        6.25      1.02 o
  -5   9   8        7.14        8.10      0.87 o
  -4   9   8       14.64       11.70      1.02 o
  -3   9   8       12.08       10.67      0.79 o
  -2   9   8       13.51       14.81      0.71 o
  -1   9   8        0.03        0.15      0.47 o
   0   9   8        6.10        7.88      0.59 o
   1   9   8       71.47       74.51      1.85 o
   2   9   8       61.11       62.59      1.68 o
   3   9   8        5.98        5.96      0.74 o
   4   9   8        1.78        1.30      0.77 o
   5   9   8        0.29        0.77      0.78 o
   6   9   8        4.78        5.00      0.99 o
   7   9   8        5.06        5.78      1.06 o
  -7  10   8        0.15       -0.73      1.14 o
  -6  10   8        0.03       -1.06      1.06 o
  -5  10   8        1.57        2.28      1.03 o
  -4  10   8        5.69        4.12      0.84 o
  -3  10   8       14.81       17.20      1.06 o
  -2  10   8       28.97       31.22      1.08 o
  -1  10   8       60.80       66.01      1.69 o
   0  10   8       81.96       80.03      2.01 o
   1  10   8        1.74        3.14      0.92 o
   2  10   8        7.19        6.87      0.97 o
   3  10   8        1.43        1.37      0.81 o
   4  10   8        0.03       -0.24      0.79 o
   5  10   8        1.02        2.91      0.91 o
   6  10   8        1.10        0.71      0.92 o
  -6  11   8        0.04        0.47      1.33 o
  -5  11   8       29.97       35.05      2.19 o
  -4  11   8       13.33       11.11      1.28 o
  -3  11   8       16.17       19.10      1.93 o
  -2  11   8      145.42      153.20      5.86 o
  -1  11   8        0.93        3.83      0.92 o
   0  11   8      121.27      127.55      4.19 o
   1  11   8        2.49        2.37      1.22 o
   2  11   8        0.54        0.46      1.10 o
   3  11   8        0.00        1.37      1.85 o
   4  11   8        3.52        5.41      1.15 o
   5  11   8        6.19        6.03      1.04 o
  -4  12   8        0.01        0.26      1.01 o
  -3  12   8        0.02       -0.42      0.93 o
  -2  12   8        0.19        1.00      1.17 o
  -1  12   8        0.61        0.25      1.07 o
   0  12   8        7.86        7.46      1.36 o
   1  12   8        8.85        7.38      1.39 o
   2  12   8        0.81       -0.18      1.18 o
   3  12   8        1.12        1.90      1.52 o
 -11   1   9        0.30        1.58      1.35 o
 -10   1   9        1.04        2.38      1.45 o
  -9   1   9        7.13        7.52      1.56 o
  -8   1   9        5.79        3.29      2.03 o
  -7   1   9       15.33       13.83      1.42 o
  -6   1   9       87.62       85.74      1.65 o
  -5   1   9       35.02       39.52      0.81 o
  -4   1   9       64.76       71.62      1.08 o
  -3   1   9      122.91      144.53      1.44 o
  -2   1   9      744.50      807.19      6.27 o
  -1   1   9      369.36      437.99      3.39 o
   0   1   9       45.12       31.05      0.40 o
   1   1   9      298.15      251.51      1.82 o
   2   1   9        2.43        3.07      0.18 o
   3   1   9        0.06        0.18      0.19 o
   4   1   9        0.04        1.76      0.30 o
   5   1   9        7.39        8.76      0.46 o
   6   1   9      125.40      129.00      1.71 o
   7   1   9        1.10        2.62      0.51 o
   8   1   9      140.78      135.15      2.04 o
   9   1   9        2.29        1.74      0.78 o
  10   1   9        4.57        4.05      1.20 o
 -11   2   9        0.88        1.33      0.92 o
 -10   2   9       11.46       13.33      1.19 o
  -9   2   9        0.30       -0.32      0.68 o
  -8   2   9       10.34        9.19      0.66 o
  -7   2   9        0.05       -0.33      0.67 o
  -6   2   9      107.38      113.58      2.25 o
  -5   2   9       18.79       21.85      0.50 o
  -4   2   9       90.13       82.65      0.99 o
  -3   2   9      115.76      100.48      1.20 o
  -2   2   9       43.12       52.07      0.60 o
  -1   2   9      105.54       75.29      0.79 o
   0   2   9      208.72      217.16      1.79 o
   1   2   9      215.53      221.86      1.70 o
   2   2   9      208.79      187.55      1.55 o
   3   2   9      764.85      732.07      6.14 o
   4   2   9       88.15       86.58      1.21 o
   5   2   9      252.91      251.52      3.13 o
   6   2   9        0.91        1.19      0.46 o
   7   2   9        0.69        0.63      0.52 o
   8   2   9        0.11        0.18      0.63 o
   9   2   9       28.66       31.01      1.57 o
 -11   3   9        0.01        0.81      1.01 o
 -10   3   9       12.90       10.50      1.22 o
  -9   3   9       17.06       14.27      1.16 o
  -8   3   9      122.13      119.12      3.05 o
  -7   3   9      111.12      115.28      2.45 o
  -6   3   9       37.19       38.49      1.22 o
  -5   3   9      544.94      574.64      7.83 o
  -4   3   9       11.40        7.71      0.33 o
  -3   3   9      110.15      122.61      1.43 o
  -2   3   9      124.55      119.78      1.28 o
  -1   3   9      855.79      901.02      8.26 o
   0   3   9      222.59      235.41      2.03 o
   1   3   9      429.34      492.82      3.65 o
   2   3   9      575.35      573.11      4.25 o
   3   3   9      147.52      151.22      1.64 o
   4   3   9      269.03      268.23      2.85 o
   5   3   9      108.69      102.43      1.44 o
   6   3   9       13.46       11.35      0.67 o
   7   3   9      158.36      156.63      2.38 o
   8   3   9        0.76        0.34      0.65 o
   9   3   9       11.93       11.28      0.92 o
 -10   4   9        3.46        2.93      2.44 o
  -9   4   9        4.24        2.61      1.44 o
  -8   4   9        3.04        1.49      0.98 o
  -7   4   9        0.17       -0.16      0.61 o
  -6   4   9      175.50      171.74      3.34 o
  -5   4   9      114.66      119.54      2.23 o
  -4   4   9      169.85      172.59      2.71 o
  -3   4   9      576.93      585.12      5.17 o
  -2   4   9      124.24      126.27      1.29 o
  -1   4   9        2.48        2.72      0.25 o
   0   4   9     2558.51     2524.85     19.30 o
   1   4   9      574.80      545.77      4.20 o
   2   4   9     1743.87     1687.00     12.01 o
   3   4   9      593.61      551.16      5.00 o
   4   4   9       15.73       17.22      0.76 o
   5   4   9      136.97      129.81      1.73 o
   6   4   9       73.08       72.86      1.46 o
   7   4   9        9.49       10.39      0.77 o
   8   4   9       23.60       25.80      1.08 o
   9   4   9       18.12       21.61      1.11 o
 -10   5   9        3.50        5.89      1.26 o
  -9   5   9        3.62        3.40      1.27 o
  -8   5   9        0.58        0.90      1.13 o
  -7   5   9       19.75       19.15      1.16 o
  -6   5   9        3.18        4.32      0.64 o
  -5   5   9       13.61       13.45      0.78 o
  -4   5   9       18.04       15.34      0.56 o
  -3   5   9        0.08       -0.30      0.30 o
  -2   5   9       95.62       89.31      1.17 o
  -1   5   9        5.12        4.79      0.30 o
   0   5   9       71.15       60.57      0.84 o
   1   5   9      115.73      135.59      1.45 o
   2   5   9      498.39      443.24      4.07 o
   3   5   9       93.19       75.25      1.09 o
   4   5   9       58.97       49.01      1.03 o
   5   5   9      107.74       96.86      1.55 o
   6   5   9        0.66        0.30      0.55 o
   7   5   9       16.79       17.16      0.90 o
   8   5   9        3.76        4.53      0.96 o
   9   5   9        2.03        1.92      0.83 o
 -10   6   9        0.92        1.28      1.61 o
  -9   6   9        1.19        1.36      1.29 o
  -8   6   9        6.27        5.48      1.38 o
  -7   6   9        6.96        7.54      0.85 o
  -6   6   9        5.68        5.76      0.88 o
  -5   6   9        8.67        8.57      0.56 o
  -4   6   9        2.10        2.21      0.44 o
  -3   6   9      105.62       94.71      1.54 o
  -2   6   9      190.82      178.50      2.02 o
  -1   6   9       35.00       31.61      0.72 o
   0   6   9      271.76      226.41      2.47 o
   1   6   9       15.36       20.52      0.56 o
   2   6   9       50.05       42.13      0.91 o
   3   6   9       13.57       15.42      0.66 o
   4   6   9        0.02        2.19      0.49 o
   5   6   9        6.99        7.29      0.68 o
   6   6   9       27.37       30.36      1.16 o
   7   6   9        2.90        1.92      0.72 o
   8   6   9        1.12        1.01      0.83 o
  -9   7   9        0.23        0.50      0.76 o
  -8   7   9       42.29       36.62      3.64 o
  -7   7   9       21.67       20.46      1.51 o
  -6   7   9       18.90       15.80      0.83 o
  -5   7   9       22.81       21.16      0.90 o
  -4   7   9        9.44        9.10      0.90 o
  -3   7   9       21.87       17.92      0.92 o
  -2   7   9       10.62       10.52      0.50 o
  -1   7   9       16.36       16.23      0.59 o
   0   7   9        2.35        2.79      0.39 o
   1   7   9       22.11       18.56      0.53 o
   2   7   9       36.57       32.76      0.91 o
   3   7   9        1.43        0.50      0.46 o
   4   7   9       14.35       15.12      0.84 o
   5   7   9        0.04        1.11      0.74 o
   6   7   9        9.66       10.65      1.02 o
   7   7   9        0.65        0.78      0.85 o
   8   7   9        6.73        7.53      1.10 o
  -9   8   9       12.23       11.88      1.13 o
  -8   8   9       42.33       38.95      4.46 o
  -7   8   9       34.56       36.76      2.42 o
  -6   8   9        8.73        7.12      0.82 o
  -5   8   9        0.20        0.64      0.58 o
  -4   8   9       65.54       67.24      1.70 o
  -3   8   9        8.14        8.05      0.60 o
  -2   8   9        1.93        1.65      0.45 o
  -1   8   9       58.86       58.56      1.21 o
   0   8   9       25.25       27.31      0.82 o
   1   8   9        1.85        1.87      0.47 o
   2   8   9        4.51        5.07      0.53 o
   3   8   9       16.63       16.80      0.72 o
   4   8   9        2.48        3.21      0.69 o
   5   8   9        1.33        1.75      0.79 o
   6   8   9       18.69       18.79      1.25 o
   7   8   9        0.02        0.94      0.89 o
  -8   9   9       12.73       13.81      1.42 o
  -7   9   9        1.59        0.38      1.21 o
  -6   9   9        2.92        1.48      0.76 o
  -5   9   9       41.17       46.23      2.05 o
  -4   9   9       50.26       46.00      1.48 o
  -3   9   9       48.25       55.11      1.46 o
  -2   9   9       64.07       63.91      1.59 o
  -1   9   9        2.81        5.01      0.57 o
   0   9   9        5.10        7.23      0.60 o
   1   9   9        2.12        3.14      0.95 o
   2   9   9      115.40      106.63      2.04 o
   3   9   9        1.80        2.08      0.63 o
   4   9   9       97.96       97.31      2.30 o
   5   9   9       48.59       50.59      1.75 o
   6   9   9       28.72       29.87      1.47 o
  -7  10   9        3.80        2.29      1.27 o
  -6  10   9        0.53        1.32      1.76 o
  -5  10   9        0.66       -0.88      0.88 o
  -4  10   9       44.67       44.90      2.09 o
  -3  10   9      134.77      135.82      3.30 o
  -2  10   9       82.02       85.77      2.62 o
  -1  10   9      119.21      126.87      3.18 o
   0  10   9      105.52      107.65      2.66 o
   1  10   9       18.71       23.62      1.40 o
   2  10   9       23.98       26.37      1.90 o
   3  10   9        3.35        2.69      0.80 o
   4  10   9        7.30        6.96      1.08 o
   5  10   9       38.88       40.35      1.65 o
   6  10   9        1.32        1.16      0.97 o
  -6  11   9        0.09       -0.94      1.23 o
  -5  11   9        0.52        1.58      1.20 o
  -4  11   9       63.80       68.32      2.93 o
  -3  11   9        0.84        3.19      1.00 o
  -2  11   9      151.87      160.70      7.09 o
  -1  11   9        0.21        0.51      0.84 o
   0  11   9       25.81       26.66      3.94 o
   1  11   9        0.44       -0.04      1.13 o
   2  11   9        7.34        5.45      1.29 o
   3  11   9       11.04       12.19      1.72 o
   4  11   9       27.48       26.10      2.21 o
  -4  12   9        0.06        0.62      1.01 o
  -3  12   9        2.51        0.32      0.96 o
  -2  12   9        3.77        3.83      1.31 o
  -1  12   9        1.98        3.05      1.97 o
   0  12   9        2.32        1.83      1.76 o
   1  12   9        7.43        6.60      1.37 o
   2  12   9        7.11        9.32      2.99 o
   3  12   9       18.53       22.00      2.65 o
 -11   0  10        0.07       -2.06      2.06 o
 -10   0  10       16.60       16.82      2.78 o
  -9   0  10       37.45       39.04      3.21 o
  -8   0  10        0.96       -1.40      1.47 o
  -7   0  10      151.18      142.37      5.47 o
  -6   0  10        4.66        5.25      0.95 o
  -5   0  10      219.09      224.13      4.13 o
  -4   0  10        2.70       10.37      0.60 o
  -3   0  10     2192.80     2313.32     26.36 o
  -2   0  10      601.94      731.04      9.52 o
  -1   0  10     3164.56     3445.73     36.55 o
   0   0  10      793.32      844.09      8.34 o
   1   0  10      695.98      749.86      8.21 o
   2   0  10        1.15        0.53      0.22 o
   3   0  10      254.42      259.53      3.05 o
   4   0  10       49.69       44.23      0.97 o
   5   0  10       26.19       27.84      1.43 o
   6   0  10        1.44        0.56      0.61 o
   7   0  10        0.17       -0.74      0.74 o
   8   0  10        3.48        2.72      0.97 o
   9   0  10        0.80       -0.93      0.93 o
 -11   1  10        8.97        8.49      0.93 o
 -10   1  10        7.92        7.58      1.69 o
  -9   1  10        5.39        7.19      1.47 o
  -8   1  10       40.94       39.87      2.21 o
  -7   1  10       26.53       25.14      1.67 o
  -6   1  10       96.82       94.03      1.74 o
  -5   1  10      251.37      257.34      2.92 o
  -4   1  10        2.74        2.10      0.28 o
  -3   1  10      238.54      259.60      2.21 o
  -2   1  10     1215.52     1182.46      9.59 o
  -1   1  10       12.55        7.60      0.27 o
   0   1  10     1157.91     1116.23      7.94 o
   1   1  10      776.10      768.47      5.17 o
   2   1  10       45.07       42.54      0.53 o
   3   1  10      312.80      312.40      2.68 o
   4   1  10      979.12      949.52      8.26 o
   5   1  10       11.43       12.42      0.64 o
   6   1  10      416.21      402.19      4.13 o
   7   1  10       63.89       65.70      1.33 o
   8   1  10        4.19        4.62      0.72 o
   9   1  10        7.95        8.58      0.86 o
 -11   2  10        2.54        2.56      1.47 o
 -10   2  10        0.25        0.34      0.82 o
  -9   2  10        0.89        0.71      0.67 o
  -8   2  10        0.99        0.62      0.51 o
  -7   2  10        8.67        7.99      0.80 o
  -6   2  10       68.58       66.20      1.52 o
  -5   2  10       57.38       62.58      1.10 o
  -4   2  10        2.15        2.67      0.27 o
  -3   2  10      119.55      114.21      1.26 o
  -2   2  10      179.36      180.23      1.83 o
  -1   2  10      171.52      154.41      1.35 o
   0   2  10      198.48      193.41      1.63 o
   1   2  10        2.83        3.09      0.19 o
   2   2  10       18.84       19.47      0.39 o
   3   2  10       87.93       83.84      0.96 o
   4   2  10      622.77      595.31      5.73 o
   5   2  10        6.12        7.30      0.56 o
   6   2  10      240.09      232.64      3.02 o
   7   2  10       34.39       33.57      1.03 o
   8   2  10       22.09       21.19      0.98 o
   9   2  10       22.46       21.94      1.31 o
 -11   3  10        0.02       -0.19      0.98 o
 -10   3  10        4.55        3.85      1.00 o
  -9   3  10        0.16        0.31      1.30 o
  -8   3  10        3.45        5.75      2.83 o
  -7   3  10       13.47       12.40      0.83 o
  -6   3  10       24.88       24.81      1.03 o
  -5   3  10       81.00       80.50      1.66 o
  -4   3  10       89.37       96.26      1.47 o
  -3   3  10        1.68        3.42      0.20 o
  -2   3  10        2.39        1.96      0.23 o
  -1   3  10        3.87        3.59      0.23 o
   0   3  10        5.31        5.46      0.23 o
   1   3  10        5.45        8.59      0.27 o
   2   3  10       15.31       11.90      0.33 o
   3   3  10        9.85        8.55      0.39 o
   4   3  10        2.20        1.88      0.38 o
   5   3  10        0.00        0.03      0.45 o
   6   3  10        1.65        0.52      0.51 o
   7   3  10       32.86       32.34      1.01 o
   8   3  10        8.59        7.93      0.74 o
   9   3  10        6.64        6.41      0.94 o
 -10   4  10        1.62        2.55      1.08 o
  -9   4  10        4.58        3.95      1.04 o
  -8   4  10        3.95        1.73      1.07 o
  -7   4  10       55.53       53.37      1.67 o
  -6   4  10       16.21       16.46      0.96 o
  -5   4  10       26.52       25.19      1.10 o
  -4   4  10       24.60       25.19      0.89 o
  -3   4  10      164.85      167.45      1.75 o
  -2   4  10      505.18      502.06      4.54 o
  -1   4  10       98.41       86.80      1.13 o
   0   4  10      774.03      769.62      6.11 o
   1   4  10       33.19       33.65      0.58 o
   2   4  10       14.06       17.23      0.40 o
   3   4  10       50.48       43.22      0.79 o
   4   4  10       12.65       11.15      0.53 o
   5   4  10      197.48      186.04      2.40 o
   6   4  10        0.02       -0.43      0.52 o
   7   4  10        7.60        6.95      0.73 o
   8   4  10        1.97        2.72      0.67 o
   9   4  10       12.32       14.38      1.10 o
 -10   5  10        0.87        1.81      1.15 o
  -9   5  10       10.04       11.21      1.57 o
  -8   5  10       28.10       29.14      2.12 o
  -7   5  10        1.79        2.38      0.74 o
  -6   5  10       18.77       19.90      2.23 o
  -5   5  10       30.67       34.94      1.06 o
  -4   5  10       36.78       34.63      0.82 o
  -3   5  10      130.81      127.94      1.82 o
  -2   5  10        1.90        0.92      0.26 o
  -1   5  10       17.87       17.45      0.52 o
   0   5  10       97.84       98.12      1.59 o
   1   5  10       63.22       74.55      1.01 o
   2   5  10      414.52      423.15      4.53 o
   3   5  10       29.08       35.47      0.77 o
   4   5  10      136.44      135.52      2.19 o
   5   5  10        1.86        2.27      0.49 o
   6   5  10        0.08       -0.55      0.55 o
   7   5  10        7.79        8.13      0.78 o
   8   5  10        0.34        0.00      0.68 o
   9   5  10        0.32        4.25      2.30 o
 -10   6  10        7.81        6.75      2.19 o
  -9   6  10        0.19       -0.92      1.26 o
  -8   6  10        5.20        3.98      1.36 o
  -7   6  10        4.10        6.88      0.82 o
  -6   6  10        7.26        5.65      0.52 o
  -5   6  10        8.53        6.83      0.55 o
  -4   6  10      294.17      293.50      5.52 o
  -3   6  10       41.53       40.10      1.05 o
  -2   6  10       26.02       29.72      0.72 o
  -1   6  10      271.65      261.87      3.13 o
   0   6  10      549.21      489.75      4.82 o
   1   6  10      206.38      184.69      2.06 o
   2   6  10      655.61      595.49      6.12 o
   3   6  10       77.98       77.77      1.41 o
   4   6  10      139.65      127.02      3.57 o
   5   6  10       59.20       59.95      2.70 o
   6   6  10       35.67       34.86      1.26 o
   7   6  10        1.32        0.74      0.70 o
   8   6  10       11.02       10.57      1.11 o
  -9   7  10        2.58        1.78      0.81 o
  -8   7  10       49.29       46.04      3.05 o
  -7   7  10       24.07       23.15      1.05 o
  -6   7  10        6.39        5.95      0.67 o
  -5   7  10      197.25      189.53      2.88 o
  -4   7  10       67.90       61.97      1.41 o
  -3   7  10       63.52       64.63      1.40 o
  -2   7  10      251.93      263.17      3.00 o
  -1   7  10        9.58        6.69      0.51 o
   0   7  10        0.43       -0.38      0.39 o
   1   7  10      236.79      224.72      2.66 o
   2   7  10       57.78       48.26      1.11 o
   3   7  10       63.23       64.32      1.25 o
   4   7  10       48.86       49.36      1.38 o
   5   7  10        5.44        4.81      0.82 o
   6   7  10       47.43       48.81      1.70 o
   7   7  10        6.54        8.41      1.64 o
   8   7  10        6.30        7.50      1.12 o
  -9   8  10        0.29       -0.15      0.98 o
  -8   8  10       19.56       16.87      1.43 o
  -7   8  10        3.91        3.35      0.83 o
  -6   8  10       28.18       27.08      1.19 o
  -5   8  10       15.44       16.17      0.95 o
  -4   8  10        0.47        1.32      0.58 o
  -3   8  10        8.82        7.76      0.61 o
  -2   8  10        1.41        2.60      0.46 o
  -1   8  10       22.10       22.86      0.94 o
   0   8  10       13.57       13.49      0.76 o
   1   8  10        0.86        1.65      0.48 o
   2   8  10      105.29      103.95      1.73 o
   3   8  10        7.54        9.24      0.63 o
   4   8  10        0.00        0.14      0.62 o
   5   8  10        1.10        0.62      0.78 o
   6   8  10       25.60       27.73      1.60 o
   7   8  10       16.77       16.99      1.30 o
  -8   9  10        1.02       -0.11      0.95 o
  -7   9  10        1.58        1.38      1.06 o
  -6   9  10        5.92        6.07      0.88 o
  -5   9  10        5.19        2.35      0.76 o
  -4   9  10        2.77        1.96      0.70 o
  -3   9  10        0.23       -0.21      0.64 o
  -2   9  10        6.39        7.19      0.72 o
  -1   9  10      110.22      117.04      2.28 o
   0   9  10       10.22       13.12      0.81 o
   1   9  10       12.96       14.28      1.11 o
   2   9  10       35.75       36.04      1.25 o
   3   9  10       10.06       11.09      0.81 o
   4   9  10       49.21       48.49      2.10 o
   5   9  10        5.15        5.57      1.02 o
   6   9  10        0.17        0.84      0.93 o
  -7  10  10        0.12       -1.16      1.16 o
  -6  10  10       15.85       15.94      1.39 o
  -5  10  10        1.15        3.02      1.02 o
  -4  10  10       57.70       64.14      2.13 o
  -3  10  10       29.72       35.13      1.47 o
  -2  10  10       77.36       79.78      2.59 o
  -1  10  10        7.99       10.04      0.78 o
   0  10  10        3.80        2.33      0.87 o
   1  10  10        3.97        4.74      1.17 o
   2  10  10       13.13       14.22      1.45 o
   3  10  10        0.61       -0.18      0.92 o
   4  10  10        0.02        0.66      1.02 o
   5  10  10        3.26        3.79      0.96 o
  -6  11  10       11.69       10.05      1.60 o
  -5  11  10        9.98       11.93      3.08 o
  -4  11  10       22.24       27.53      1.57 o
  -3  11  10        0.12        0.89      0.96 o
  -2  11  10       25.86       26.23      1.48 o
  -1  11  10       12.69       11.71      1.09 o
   0  11  10        6.47        8.18      1.31 o
   1  11  10        1.84        1.64      1.18 o
   2  11  10        1.28        1.90      2.09 o
   3  11  10        0.17        2.99      1.44 o
   4  11  10        2.71        4.24      1.63 o
  -4  12  10        3.05        4.23      1.14 o
  -3  12  10        7.59        7.36      1.14 o
  -2  12  10        5.57        5.09      1.36 o
  -1  12  10        7.47        5.70      2.06 o
   0  12  10       16.11       17.03      1.61 o
   1  12  10        0.42       -0.78      1.42 o
   2  12  10       12.57       14.96      2.15 o
 -11   1  11        1.23        1.30      0.73 o
 -10   1  11        0.09        1.07      1.77 o
  -9   1  11        0.16        0.21      1.27 o
  -8   1  11        5.70        7.09      1.31 o
  -7   1  11        6.32        6.58      0.96 o
  -6   1  11       35.64       38.28      1.09 o
  -5   1  11        1.31        1.26      0.36 o
  -4   1  11      133.89      149.49      1.41 o
  -3   1  11      129.99      142.87      1.32 o
  -2   1  11      199.88      196.10      2.06 o
  -1   1  11        2.62        4.41      0.40 o
   0   1  11       20.76       22.17      0.38 o
   1   1  11       72.17       63.22      0.65 o
   2   1  11      363.63      338.98      2.53 o
   3   1  11      175.79      173.54      1.65 o
   4   1  11      385.69      371.67      4.01 o
   5   1  11       19.93       18.18      0.72 o
   6   1  11      219.14      205.03      2.82 o
   7   1  11       13.80       15.42      0.85 o
   8   1  11        0.11        0.35      0.65 o
   9   1  11        5.49        4.69      0.81 o
 -11   2  11        2.77        2.42      0.95 o
 -10   2  11       14.64       14.68      1.16 o
  -9   2  11       13.96       14.69      0.94 o
  -8   2  11        9.37       11.65      1.78 o
  -7   2  11       40.17       38.61      1.57 o
  -6   2  11       23.10       25.05      0.78 o
  -5   2  11        1.46        0.71      0.30 o
  -4   2  11      108.58      112.78      1.45 o
  -3   2  11      302.96      329.72      2.84 o
  -2   2  11       33.21       31.64      0.57 o
  -1   2  11      941.64      921.95      6.67 o
   0   2  11       10.26       15.18      0.40 o
   1   2  11      560.62      523.27      3.75 o
   2   2  11       46.20       39.45      0.56 o
   3   2  11        3.30        4.19      0.35 o
   4   2  11      122.01      120.98      1.58 o
   5   2  11      199.32      191.15      2.60 o
   6   2  11       60.82       56.87      1.30 o
   7   2  11       92.75       90.41      1.90 o
   8   2  11       16.75       16.66      0.95 o
   9   2  11        5.26        4.67      0.83 o
 -11   3  11        9.00        8.25      1.25 o
 -10   3  11        2.66        2.98      0.96 o
  -9   3  11       18.31       17.25      3.18 o
  -8   3  11        7.82        9.14      1.69 o
  -7   3  11        0.24        0.62      0.71 o
  -6   3  11       50.24       49.41      1.45 o
  -5   3  11       35.68       32.84      1.70 o
  -4   3  11      105.44      111.25      1.87 o
  -3   3  11      328.61      345.00      3.22 o
  -2   3  11      419.04      406.79      3.74 o
  -1   3  11       83.54       64.18      0.76 o
   0   3  11      935.69      932.62      6.75 o
   1   3  11      710.16      668.71      4.74 o
   2   3  11      129.03      128.83      1.21 o
   3   3  11      286.06      278.02      2.63 o
   4   3  11      170.49      162.94      1.98 o
   5   3  11       61.79       55.79      1.24 o
   6   3  11       19.42       20.49      0.86 o
   7   3  11       14.64       17.24      0.94 o
   8   3  11        0.58        0.09      0.67 o
   9   3  11        0.93        1.17      0.77 o
 -10   4  11        4.34        2.95      1.24 o
  -9   4  11       33.22       33.90      2.61 o
  -8   4  11       20.84       20.29      1.63 o
  -7   4  11      104.76      101.75      2.45 o
  -6   4  11        7.61        4.95      0.73 o
  -5   4  11       19.88       21.33      0.89 o
  -4   4  11      484.77      478.96      5.85 o
  -3   4  11      290.09      298.96      3.08 o
  -2   4  11     1071.59     1063.39      9.25 o
  -1   4  11     1092.88     1086.98      8.97 o
   0   4  11      394.08      365.12      3.09 o
   1   4  11       95.72       86.49      0.95 o
   2   4  11      109.07      106.60      1.07 o
   3   4  11       91.67       89.98      1.36 o
   4   4  11       84.55       82.30      1.29 o
   5   4  11      169.81      164.61      2.23 o
   6   4  11        9.38        9.93      0.73 o
   7   4  11       35.72       37.93      1.23 o
   8   4  11       18.30       19.04      1.02 o
   9   4  11        0.01       -0.75      0.75 o
 -10   5  11        3.31        3.16      1.22 o
  -9   5  11        0.51       -1.17      1.17 o
  -8   5  11       10.70        8.61      1.48 o
  -7   5  11        1.45        1.56      0.74 o
  -6   5  11        0.59        1.84      0.82 o
  -5   5  11       46.41       50.58      1.50 o
  -4   5  11        6.23        5.54      0.45 o
  -3   5  11       20.55       17.51      0.65 o
  -2   5  11       49.13       50.75      0.97 o
  -1   5  11      116.69       90.35      1.24 o
   0   5  11      107.96       90.65      1.33 o
   1   5  11      328.70      279.84      2.76 o
   2   5  11      278.26      246.04      2.37 o
   3   5  11      150.79      135.97      1.85 o
   4   5  11       37.24       35.94      0.95 o
   5   5  11       29.49       30.30      1.16 o
   6   5  11       27.90       30.95      1.10 o
   7   5  11       22.52       21.81      1.00 o
   8   5  11        0.02       -0.68      0.68 o
 -10   6  11        1.49        0.39      1.22 o
  -9   6  11        3.30        5.20      1.54 o
  -8   6  11        0.66       -0.52      1.15 o
  -7   6  11        5.58        6.51      0.94 o
  -6   6  11       10.47        9.47      0.61 o
  -5   6  11       33.47       32.20      1.46 o
  -4   6  11       63.24       56.67      1.28 o
  -3   6  11       42.98       42.23      1.08 o
  -2   6  11      110.27       94.02      1.51 o
  -1   6  11        4.12        2.54      0.39 o
   0   6  11        0.04        1.66      0.41 o
   1   6  11        6.66        4.98      0.37 o
   2   6  11        0.37        1.70      0.43 o
   3   6  11       55.31       56.31      1.22 o
   4   6  11        4.69        4.51      0.65 o
   5   6  11       22.15       21.70      1.27 o
   6   6  11        0.82        0.88      0.80 o
   7   6  11        0.04       -0.19      0.81 o
   8   6  11        1.18        2.13      0.97 o
  -9   7  11        8.84        7.82      0.95 o
  -8   7  11        6.47        5.78      0.84 o
  -7   7  11        5.96        5.39      0.73 o
  -6   7  11        3.24        3.84      0.62 o
  -5   7  11       10.62       12.40      0.98 o
  -4   7  11       41.19       40.69      1.15 o
  -3   7  11        1.26        1.02      0.48 o
  -2   7  11       15.90       15.07      0.67 o
  -1   7  11        4.54        6.22      0.63 o
   0   7  11       11.60        8.54      0.57 o
   1   7  11        4.87        4.86      0.46 o
   2   7  11        4.26        5.69      0.54 o
   3   7  11       16.06       14.02      0.67 o
   4   7  11       19.49       19.17      0.95 o
   5   7  11        1.32        1.32      0.76 o
   6   7  11       18.21       20.85      1.27 o
   7   7  11        0.59        1.08      0.92 o
  -8   8  11        3.59        2.30      0.88 o
  -7   8  11        6.13        8.04      0.89 o
  -6   8  11        0.14        0.24      0.68 o
  -5   8  11        8.37        7.78      0.80 o
  -4   8  11       13.87       14.88      0.85 o
  -3   8  11        0.33       -0.02      0.48 o
  -2   8  11       34.64       39.19      1.20 o
  -1   8  11        0.05        0.05      0.45 o
   0   8  11       85.17       78.98      1.48 o
   1   8  11        0.35        0.11      0.52 o
   2   8  11      140.86      135.69      3.21 o
   3   8  11       37.83       35.94      1.03 o
   4   8  11       22.51       24.74      1.37 o
   5   8  11        9.19       10.25      1.48 o
   6   8  11       21.98       26.09      1.98 o
   7   8  11        6.94        9.64      2.01 o
  -8   9  11        1.42        0.55      1.01 o
  -7   9  11        2.46        2.84      1.34 o
  -6   9  11        7.14        7.10      0.90 o
  -5   9  11        0.03        0.02      0.70 o
  -4   9  11       14.14       12.24      0.92 o
  -3   9  11       11.55       13.03      0.93 o
  -2   9  11       58.31       56.76      1.75 o
  -1   9  11       10.93        8.61      0.67 o
   0   9  11      102.53       99.87      1.76 o
   1   9  11       84.67       85.06      2.84 o
   2   9  11       32.36       34.96      1.40 o
   3   9  11       82.67       86.88      2.42 o
   4   9  11        0.01        0.93      1.01 o
   5   9  11       27.74       29.79      1.52 o
   6   9  11        0.85        0.53      0.93 o
  -7  10  11       10.08       16.87      1.69 o
  -6  10  11       90.92       94.62      3.35 o
  -5  10  11       52.87       59.43      2.65 o
  -4  10  11      123.44      131.27      3.92 o
  -3  10  11       44.71       50.99      2.60 o
  -2  10  11        3.16        3.03      0.84 o
  -1  10  11        0.22       -0.56      0.56 o
   0  10  11       24.46       22.22      1.14 o
   1  10  11        0.41        0.49      1.05 o
   2  10  11       88.55       90.06      3.11 o
   3  10  11        0.69       -0.24      0.94 o
   4  10  11        8.12        8.39      1.68 o
   5  10  11        0.07       -0.20      0.87 o
  -5  11  11       10.23       11.65      1.32 o
  -4  11  11       18.51       22.24      1.48 o
  -3  11  11        0.28       -0.67      0.91 o
  -2  11  11        1.89        1.60      0.95 o
  -1  11  11        6.16        3.80      1.24 o
   0  11  11        9.20       10.82      1.35 o
   1  11  11       42.36       41.89      2.25 o
   2  11  11        0.00        0.46      1.18 o
   3  11  11       31.80       34.02      2.35 o
   4  11  11        8.69        8.33      1.75 o
  -3  12  11        4.13        4.16      1.09 o
  -2  12  11        1.09       -0.71      1.18 o
  -1  12  11        0.58       -0.65      1.88 o
   0  12  11       19.65       20.20      1.71 o
   1  12  11        2.36        2.49      1.38 o
 -11   0  12        0.98        0.54      2.21 o
 -10   0  12        5.24        4.78      2.24 o
  -9   0  12        6.14        6.44      1.94 o
  -8   0  12        1.27        3.47      1.73 o
  -7   0  12      331.79      312.56     10.96 o
  -6   0  12      166.11      168.75      4.21 o
  -5   0  12      781.87      792.35     13.09 o
  -4   0  12      516.43      521.12      6.27 o
  -3   0  12        0.40        2.51      0.34 o
  -2   0  12      535.43      519.04      5.66 o
  -1   0  12      182.04      169.79      2.42 o
   0   0  12      415.67      433.54      4.83 o
   1   0  12      336.14      352.76      4.27 o
   2   0  12      377.72      362.02      3.59 o
   3   0  12       52.90       50.21      0.95 o
   4   0  12       15.48       14.87      0.94 o
   5   0  12      240.39      223.73      4.17 o
   6   0  12        1.08       -0.51      0.73 o
   7   0  12        4.49        3.23      0.94 o
   8   0  12       36.45       39.61      1.84 o
   9   0  12        0.10       -0.37      1.26 o
 -11   1  12        0.95        1.34      1.09 o
 -10   1  12        2.72        3.58      1.54 o
  -9   1  12       14.37       14.72      2.36 o
  -8   1  12        0.04        0.15      1.11 o
  -7   1  12        4.74        3.48      0.92 o
  -6   1  12       11.83       10.87      0.70 o
  -5   1  12       72.93       76.71      1.12 o
  -4   1  12       55.32       51.93      0.81 o
  -3   1  12      352.74      349.03      3.07 o
  -2   1  12        0.16        0.38      0.19 o
  -1   1  12      222.75      230.48      2.07 o
   0   1  12      351.56      323.43      2.42 o
   1   1  12        6.14        8.23      0.26 o
   2   1  12      376.61      333.41      2.51 o
   3   1  12      167.32      171.42      1.66 o
   4   1  12       14.07       11.49      0.73 o
   5   1  12       23.68       24.28      0.89 o
   6   1  12       38.25       40.92      1.14 o
   7   1  12       11.27       10.23      0.77 o
   8   1  12        5.89        5.46      0.78 o
   9   1  12        9.04        9.95      0.93 o
 -11   2  12        0.05        0.65      0.89 o
 -10   2  12        0.98        1.46      1.09 o
  -9   2  12        1.39        0.69      1.82 o
  -8   2  12        7.86        8.31      0.73 o
  -7   2  12        2.50        3.19      0.53 o
  -6   2  12       20.88       20.80      0.75 o
  -5   2  12        3.69        2.70      0.59 o
  -4   2  12      429.74      437.42      5.82 o
  -3   2  12       12.84       12.81      0.41 o
  -2   2  12       14.27       13.08      0.36 o
  -1   2  12      153.76      151.15      1.33 o
   0   2  12      302.32      298.47      2.35 o
   1   2  12       81.10       77.97      0.80 o
   2   2  12     1727.09     1677.38     11.96 o
   3   2  12      360.15      321.09      2.98 o
   4   2  12      642.13      598.06      6.18 o
   5   2  12      176.16      160.02      2.32 o
   6   2  12        0.33        0.98      0.54 o
   7   2  12       58.69       56.27      1.43 o
   8   2  12        4.52        4.62      0.77 o
   9   2  12        0.89        1.82      0.79 o
 -10   3  12        1.50        1.59      1.03 o
  -9   3  12        0.08        1.14      0.86 o
  -8   3  12       10.43        8.98      1.31 o
  -7   3  12        3.26        1.90      0.58 o
  -6   3  12        0.19        1.49      0.60 o
  -5   3  12        5.44        6.54      0.59 o
  -4   3  12      183.69      186.74      2.60 o
  -3   3  12       13.65       16.89      0.53 o
  -2   3  12      130.43      128.87      1.45 o
  -1   3  12       17.33       14.08      0.38 o
   0   3  12       78.69       70.21      0.83 o
   1   3  12       50.15       43.52      0.61 o
   2   3  12      111.58      106.98      1.08 o
   3   3  12        8.50        7.86      0.40 o
   4   3  12        6.07        6.69      0.48 o
   5   3  12       27.18       24.91      0.88 o
   6   3  12        8.78        8.15      0.70 o
   7   3  12        8.03        6.74      0.75 o
   8   3  12        1.34        0.56      0.71 o
   9   3  12        1.27        2.42      0.84 o
 -10   4  12        0.34        0.38      1.02 o
  -9   4  12       26.08       24.59      1.69 o
  -8   4  12       15.02       15.36      1.16 o
  -7   4  12       43.88       46.22      2.71 o
  -6   4  12       39.49       40.27      1.49 o
  -5   4  12       22.99       23.28      1.00 o
  -4   4  12      137.36      136.93      2.15 o
  -3   4  12        6.87        8.23      0.54 o
  -2   4  12      701.50      696.87      6.75 o
  -1   4  12      291.73      277.95      2.69 o
   0   4  12       94.10       94.46      1.11 o
   1   4  12      233.30      210.40      2.05 o
   2   4  12        6.10        5.37      0.35 o
   3   4  12       97.86       90.29      1.24 o
   4   4  12        0.60        0.74      0.40 o
   5   4  12        0.52        1.57      0.53 o
   6   4  12        7.46        7.01      0.81 o
   7   4  12       59.58       63.45      1.55 o
   8   4  12        0.05        0.10      0.70 o
 -10   5  12        1.91        2.42      3.90 o
  -9   5  12        0.76       -0.07      1.03 o
  -8   5  12        2.48        2.37      1.04 o
  -7   5  12        3.37        3.26      0.82 o
  -6   5  12       60.50       57.94      2.06 o
  -5   5  12       13.10       15.09      0.66 o
  -4   5  12        2.52        1.95      0.45 o
  -3   5  12       76.69       78.33      1.46 o
  -2   5  12      442.61      424.55      4.54 o
  -1   5  12        7.77       12.27      0.48 o
   0   5  12      466.51      462.37      4.84 o
   1   5  12      158.90      135.60      1.49 o
   2   5  12       38.74       42.78      0.79 o
   3   5  12       68.73       65.16      1.35 o
   4   5  12       67.96       61.42      1.84 o
   5   5  12        1.12        2.49      0.60 o
   6   5  12       17.64       14.52      0.87 o
   7   5  12       15.47       18.41      0.98 o
   8   5  12        0.20        0.32      0.82 o
  -9   6  12        2.09        0.96      1.37 o
  -8   6  12        2.39        1.08      1.31 o
  -7   6  12       33.91       34.78      1.40 o
  -6   6  12        0.00        0.26      0.47 o
  -5   6  12       61.13       64.51      1.39 o
  -4   6  12       60.73       58.28      1.30 o
  -3   6  12        2.07        2.29      0.50 o
  -2   6  12      421.56      392.53      4.58 o
  -1   6  12        0.84        2.51      0.38 o
   0   6  12       38.34       27.58      0.83 o
   1   6  12      126.04      135.01      1.87 o
   2   6  12       56.94       58.84      1.15 o
   3   6  12       12.17       12.47      0.72 o
   4   6  12       69.13       67.56      1.46 o
   5   6  12       65.60       64.53      1.66 o
   6   6  12        0.02       -0.50      0.71 o
   7   6  12       29.37       30.06      1.67 o
   8   6  12       41.99       44.74      1.85 o
  -9   7  12       11.00       10.73      1.72 o
  -8   7  12       12.24       11.55      1.38 o
  -7   7  12       32.30       35.18      1.26 o
  -6   7  12       34.47       34.51      1.24 o
  -5   7  12        6.83        7.01      1.19 o
  -4   7  12        0.22        1.38      0.55 o
  -3   7  12       97.17       94.69      1.76 o
  -2   7  12      212.25      188.43      2.58 o
  -1   7  12       36.02       40.45      1.01 o
   0   7  12      321.61      302.18      4.98 o
   1   7  12        1.37        1.28      0.45 o
   2   7  12        4.80        6.69      0.57 o
   3   7  12       43.60       41.69      1.07 o
   4   7  12        0.40       -0.17      0.61 o
   5   7  12        0.18        0.71      0.79 o
   6   7  12        0.22       -0.41      0.84 o
   7   7  12        2.47        3.62      1.03 o
  -8   8  12        0.71        0.81      0.84 o
  -7   8  12        2.20        2.97      0.78 o
  -6   8  12       14.64       13.05      0.97 o
  -5   8  12        0.32       -0.02      0.65 o
  -4   8  12       27.95       30.97      1.22 o
  -3   8  12        1.13        0.01      0.50 o
  -2   8  12        0.12        0.17      0.54 o
  -1   8  12       16.14       14.91      0.71 o
   0   8  12        0.81        1.94      0.51 o
   1   8  12       28.55       30.68      1.12 o
   2   8  12       75.16       78.63      2.01 o
   3   8  12       88.01       82.12      1.50 o
   4   8  12      120.20      124.26      2.67 o
   5   8  12       55.57       56.89      2.21 o
   6   8  12       23.63       29.40      1.50 o
  -7   9  12        0.37       -0.07      0.81 o
  -6   9  12        0.28       -0.72      0.73 o
  -5   9  12        4.97        4.47      0.85 o
  -4   9  12        2.43        1.41      0.86 o
  -3   9  12       25.75       28.90      1.24 o
  -2   9  12       18.11       16.06      1.45 o
  -1   9  12        0.21       -0.06      0.55 o
   0   9  12       32.50       33.83      1.08 o
   1   9  12       43.58       43.94      1.57 o
   2   9  12       20.25       21.59      1.33 o
   3   9  12        0.38        0.85      0.78 o
   4   9  12       20.88       20.40      1.19 o
   5   9  12       10.98        9.19      1.19 o
   6   9  12       11.31       12.20      1.20 o
  -6  10  12       36.72       38.92      2.12 o
  -5  10  12       13.74       13.74      1.34 o
  -4  10  12       15.04       13.65      1.12 o
  -3  10  12        9.13        8.31      0.97 o
  -2  10  12        1.25        0.23      0.82 o
  -1  10  12        8.18        9.27      0.79 o
   0  10  12       24.18       23.90      2.02 o
   1  10  12        1.99        2.99      1.19 o
   2  10  12        0.06       -0.08      1.11 o
   3  10  12        0.19       -0.93      0.93 o
   4  10  12        2.62        3.06      1.48 o
   5  10  12        0.52       -0.26      2.74 o
  -5  11  12        5.67        4.54      1.92 o
  -4  11  12        4.58        5.04      1.00 o
  -3  11  12       10.20       13.61      1.27 o
  -2  11  12        2.64        2.14      0.97 o
  -1  11  12        0.84        0.23      1.14 o
   0  11  12        2.99        1.83      1.16 o
   1  11  12       22.26       24.04      2.48 o
   2  11  12       19.26       23.14      1.81 o
   3  11  12       10.03        6.48      1.70 o
  -3  12  12        0.50        1.33      1.32 o
  -2  12  12       14.41       17.05      2.73 o
  -1  12  12        5.91        4.46      2.03 o
   0  12  12        1.11        1.60      2.71 o
   1  12  12        2.41        0.33      1.26 o
 -11   1  13        0.77        1.45      0.81 o
 -10   1  13        6.69        7.51      1.65 o
  -9   1  13        2.64        1.71      1.31 o
  -8   1  13        1.73        0.94      1.37 o
  -7   1  13        7.23        7.04      1.19 o
  -6   1  13        0.18        0.24      0.48 o
  -5   1  13      121.52      125.70      1.64 o
  -4   1  13       19.17       18.78      0.49 o
  -3   1  13      286.60      278.99      2.55 o
  -2   1  13        0.01        0.40      0.23 o
  -1   1  13       14.93       12.66      0.35 o
   0   1  13      872.00      859.58      6.29 o
   1   1  13       11.61       15.36      0.34 o
   2   1  13      298.73      285.00      2.42 o
   3   1  13      223.69      196.11      1.97 o
   4   1  13        8.74        7.60      0.57 o
   5   1  13      124.87      114.08      1.87 o
   6   1  13       26.91       25.36      0.98 o
   7   1  13        0.01       -0.61      0.61 o
   8   1  13       19.24       18.58      1.03 o
   9   1  13        2.39        2.52      0.82 o
 -10   2  13        2.24        3.03      0.90 o
  -9   2  13        0.09        0.79      0.73 o
  -8   2  13       19.49       21.14      1.07 o
  -7   2  13       31.95       34.91      1.27 o
  -6   2  13        1.16        1.42      0.44 o
  -5   2  13      158.60      163.47      2.41 o
  -4   2  13       75.73       82.26      1.15 o
  -3   2  13       60.27       61.19      0.88 o
  -2   2  13        0.34        1.72      0.25 o
  -1   2  13       39.63       42.20      0.60 o
   0   2  13      683.07      641.44      4.78 o
   1   2  13      277.16      257.87      2.12 o
   2   2  13      986.09      959.99      7.01 o
   3   2  13      195.39      173.34      1.83 o
   4   2  13      124.45      120.61      1.75 o
   5   2  13        8.58        6.61      0.61 o
   6   2  13        2.97        2.61      0.61 o
   7   2  13        2.21        3.64      0.70 o
   8   2  13       13.22       13.30      0.95 o
 -10   3  13        0.15        0.27      0.93 o
  -9   3  13        8.56       10.35      1.14 o
  -8   3  13        3.32        2.51      1.05 o
  -7   3  13        0.56        1.13      0.70 o
  -6   3  13      203.94      204.28      3.82 o
  -5   3  13      101.86      101.57      1.96 o
  -4   3  13      405.90      407.61      5.61 o
  -3   3  13      547.25      536.24      5.49 o
  -2   3  13       67.28       64.58      0.98 o
  -1   3  13      709.98      695.65      5.64 o
   0   3  13        6.15        5.20      0.32 o
   1   3  13       29.34       26.66      0.52 o
   2   3  13       66.58       71.93      0.99 o
   3   3  13      137.84      137.52      1.56 o
   4   3  13       31.88       28.06      0.84 o
   5   3  13       35.76       37.66      1.07 o
   6   3  13      110.59      104.13      1.90 o
   7   3  13        2.14        2.92      0.70 o
   8   3  13       10.78       11.94      0.94 o
 -10   4  13        0.11        1.33      1.72 o
  -9   4  13        4.34        1.92      1.04 o
  -8   4  13        8.93        7.24      1.01 o
  -7   4  13       26.19       26.08      1.33 o
  -6   4  13       80.34       78.64      2.12 o
  -5   4  13      113.59      116.07      3.65 o
  -4   4  13       67.10       66.55      1.28 o
  -3   4  13       26.11       28.07      1.47 o
  -2   4  13       13.55       13.02      0.53 o
  -1   4  13      244.17      243.39      2.43 o
   0   4  13        0.36       -0.11      0.27 o
   1   4  13      380.21      361.69      3.12 o
   2   4  13       36.50       36.55      0.82 o
   3   4  13       11.14        9.61      0.52 o
   4   4  13      137.47      133.52      3.47 o
   5   4  13       12.81       14.16      0.96 o
   6   4  13        3.81        4.22      0.69 o
   7   4  13        5.87        5.14      0.77 o
   8   4  13       10.64       13.10      0.97 o
 -10   5  13        0.55        2.03      1.59 o
  -9   5  13        1.79        1.37      1.13 o
  -8   5  13       18.59       18.78      1.51 o
  -7   5  13        0.12       -0.74      0.74 o
  -6   5  13       28.29       28.32      1.41 o
  -5   5  13      115.08      108.94      1.83 o
  -4   5  13        1.11        1.01      0.46 o
  -3   5  13      320.00      304.66      4.03 o
  -2   5  13      169.59      157.66      2.17 o
  -1   5  13       27.84       23.93      0.74 o
   0   5  13      453.68      425.96      4.53 o
   1   5  13       19.31       19.73      0.69 o
   2   5  13       17.25       17.46      0.57 o
   3   5  13      234.46      223.84      2.75 o
   4   5  13        0.43        1.13      0.54 o
   5   5  13       57.10       56.84      1.81 o
   6   5  13        1.06        1.78      0.72 o
   7   5  13        0.92        0.15      0.79 o
   8   5  13        3.33        3.30      0.95 o
  -9   6  13        5.64        5.65      1.57 o
  -8   6  13        1.40        1.45      1.11 o
  -7   6  13        2.23        2.11      0.57 o
  -6   6  13        0.03       -0.48      0.48 o
  -5   6  13        0.11        0.45      0.50 o
  -4   6  13        3.66        2.25      0.51 o
  -3   6  13       62.84       54.06      1.28 o
  -2   6  13        0.84       -0.16      0.41 o
  -1   6  13       52.83       45.94      0.95 o
   0   6  13       15.44       14.70      0.66 o
   1   6  13        6.40        6.65      0.53 o
   2   6  13       26.53       27.78      0.83 o
   3   6  13        0.09       -0.11      0.47 o
   4   6  13        0.77        0.41      0.56 o
   5   6  13       16.71       15.54      0.99 o
   6   6  13        0.72        1.57      0.80 o
   7   6  13        4.46        4.37      1.58 o
  -9   7  13        0.05        0.19      0.81 o
  -8   7  13        0.43       -0.65      0.65 o
  -7   7  13        8.69        8.61      0.88 o
  -6   7  13       10.83       10.20      0.85 o
  -5   7  13        0.09        0.56      0.56 o
  -4   7  13       21.05       19.18      0.89 o
  -3   7  13       10.95        9.77      0.64 o
  -2   7  13        8.03        6.74      0.59 o
  -1   7  13        0.98        0.66      0.44 o
   0   7  13        6.17        5.85      0.55 o
   1   7  13        5.80        4.70      0.52 o
   2   7  13        6.36        5.64      0.61 o
   3   7  13        3.22        2.17      0.54 o
   4   7  13        8.72        9.07      0.83 o
   5   7  13        0.09       -0.07      0.80 o
   6   7  13       17.30       18.01      1.28 o
   7   7  13        3.04        2.69      1.03 o
  -8   8  13        1.52        2.53      0.90 o
  -7   8  13        0.14        0.50      0.73 o
  -6   8  13        0.47        1.41      0.73 o
  -5   8  13        9.42        9.18      0.87 o
  -4   8  13        0.95        0.23      0.65 o
  -3   8  13       12.08       11.55      0.73 o
  -2   8  13      160.98      164.12      2.73 o
  -1   8  13       79.43       81.78      1.56 o
   0   8  13      156.44      153.51      2.32 o
   1   8  13       60.85       64.30      1.82 o
   2   8  13        9.89       10.18      0.94 o
   3   8  13        0.81        1.78      0.56 o
   4   8  13      105.65      111.18      3.94 o
   5   8  13       64.52       67.54      1.85 o
   6   8  13       70.74       74.71      3.08 o
  -7   9  13        0.59        1.58      0.84 o
  -6   9  13       48.19       48.10      1.67 o
  -5   9  13        0.18        1.07      0.76 o
  -4   9  13       22.20       23.16      1.60 o
  -3   9  13       15.04       15.22      1.04 o
  -2   9  13        9.17        7.28      1.03 o
  -1   9  13       65.00       68.33      1.55 o
   0   9  13       13.29       14.14      0.96 o
   1   9  13       13.31       13.52      1.25 o
   2   9  13        0.65        0.92      0.90 o
   3   9  13        3.39        5.41      0.94 o
   4   9  13       28.06       30.05      1.82 o
   5   9  13        0.01        0.88      0.91 o
  -6  10  13       12.24       13.26      1.41 o
  -5  10  13       15.53       14.38      1.36 o
  -4  10  13       31.02       30.30      2.39 o
  -3  10  13        6.04        4.89      0.97 o
  -2  10  13       54.72       52.37      1.94 o
  -1  10  13       21.65       18.74      1.33 o
   0  10  13       11.50       10.54      1.14 o
   1  10  13       12.66       12.00      1.20 o
   2  10  13        0.65        0.12      1.10 o
   3  10  13        5.77        5.23      1.13 o
   4  10  13       12.69       13.05      1.89 o
  -5  11  13        0.64        2.53      1.13 o
  -4  11  13        0.31       -0.43      0.86 o
  -3  11  13       11.69       12.31      1.11 o
  -2  11  13        5.51        4.73      1.07 o
  -1  11  13       12.47       14.57      1.93 o
   0  11  13       30.94       33.58      2.52 o
   1  11  13        9.20       11.71      1.51 o
   2  11  13        8.92       10.61      1.64 o
   3  11  13        0.10        0.11      1.45 o
  -1  12  13        8.98        5.28      2.26 o
 -10   0  14        5.93        4.00      2.19 o
  -9   0  14       42.18       40.72      3.40 o
  -8   0  14       83.04       80.01      4.23 o
  -7   0  14       22.82       19.80      2.75 o
  -6   0  14       37.47       37.34      2.74 o
  -5   0  14      163.50      167.26      2.63 o
  -4   0  14        9.42       11.84      1.36 o
  -3   0  14      145.53      146.36      3.40 o
  -2   0  14      309.03      324.58      3.78 o
  -1   0  14      142.04      143.80      1.96 o
   0   0  14      155.10      132.89      2.21 o
   1   0  14      395.65      401.60      4.66 o
   2   0  14      213.65      216.41      2.81 o
   3   0  14      185.25      168.93      2.74 o
   4   0  14       97.77       92.32      2.23 o
   5   0  14       51.58       50.14      1.73 o
   6   0  14       13.18       10.68      1.04 o
   7   0  14       32.45       34.97      1.75 o
   8   0  14        0.03        0.51      1.03 o
 -10   1  14        0.19        1.49      0.87 o
  -9   1  14       11.14        9.94      1.62 o
  -8   1  14        8.08        5.80      1.07 o
  -7   1  14       31.81       33.81      1.38 o
  -6   1  14       33.20       32.73      0.85 o
  -5   1  14        0.97        0.96      0.35 o
  -4   1  14       18.93       15.41      0.51 o
  -3   1  14       55.71       55.39      0.86 o
  -2   1  14        0.17        1.96      0.32 o
  -1   1  14       18.97       24.76      0.81 o
   0   1  14       50.50       60.64      0.73 o
   1   1  14       38.80       23.25      0.47 o
   2   1  14       55.04       58.40      0.75 o
   3   1  14      149.14      131.80      1.49 o
   4   1  14        0.22       -0.27      0.42 o
   5   1  14       63.37       59.18      1.31 o
   6   1  14       38.53       40.45      1.21 o
   7   1  14        0.05        0.97      0.66 o
   8   1  14       37.36       41.17      1.40 o
 -10   2  14        0.27        0.77      0.86 o
  -9   2  14        0.67        0.11      0.80 o
  -8   2  14        2.53        2.14      0.71 o
  -7   2  14        9.61       10.68      0.84 o
  -6   2  14       25.52       26.82      1.46 o
  -5   2  14        4.69        4.82      0.53 o
  -4   2  14      103.43      104.63      1.40 o
  -3   2  14        1.42        1.43      0.39 o
  -2   2  14      861.31      846.06      7.09 o
  -1   2  14      186.65      181.42      1.77 o
   0   2  14      820.03      771.86      5.97 o
   1   2  14      914.81      823.25      6.07 o
   2   2  14      209.93      186.45      1.74 o
   3   2  14      147.25      124.28      1.50 o
   4   2  14       62.83       64.61      1.24 o
   5   2  14        0.50       -0.05      0.50 o
   6   2  14       10.16        9.68      0.76 o
   7   2  14       18.56       18.10      0.97 o
   8   2  14        4.61        2.42      0.80 o
 -10   3  14        0.06       -0.65      0.96 o
  -9   3  14        0.51        3.51      1.02 o
  -8   3  14       33.59       35.71      1.54 o
  -7   3  14        6.18        7.70      1.47 o
  -6   3  14      176.94      179.94      3.09 o
  -5   3  14        1.69        0.91      0.53 o
  -4   3  14       52.69       50.87      1.00 o
  -3   3  14      120.64      116.42      1.59 o
  -2   3  14      299.56      295.21      2.90 o
  -1   3  14      234.87      220.04      3.06 o
   0   3  14      392.53      384.43      3.46 o
   1   3  14       51.95       50.55      0.72 o
   2   3  14       11.96       15.01      0.48 o
   3   3  14       16.01       14.23      0.64 o
   4   3  14       14.38       11.82      0.64 o
   5   3  14       22.98       19.37      0.85 o
   6   3  14        2.18        2.85      0.66 o
   7   3  14        0.26       -0.19      0.74 o
   8   3  14        0.87       -0.46      0.75 o
 -10   4  14        1.62        2.16      1.12 o
  -9   4  14        5.16        4.64      1.17 o
  -8   4  14       10.83       11.32      1.12 o
  -7   4  14        6.04        6.14      0.90 o
  -6   4  14       47.05       45.66      1.65 o
  -5   4  14       13.97       16.42      0.71 o
  -4   4  14      351.62      342.39      4.41 o
  -3   4  14       68.38       65.40      1.49 o
  -2   4  14      184.33      184.02      2.42 o
  -1   4  14       53.72       49.54      0.92 o
   0   4  14       13.74       12.88      0.51 o
   1   4  14        5.01        4.57      0.33 o
   2   4  14       13.09       12.59      0.51 o
   3   4  14        3.04        2.36      0.46 o
   4   4  14       39.53       36.90      1.12 o
   5   4  14       49.81       50.17      1.35 o
   6   4  14        2.16        3.73      0.79 o
   7   4  14       13.20       13.40      1.31 o
   8   4  14        0.55        0.92      0.89 o
 -10   5  14        2.19        1.93      1.24 o
  -9   5  14       12.65       12.97      1.50 o
  -8   5  14        2.22        3.20      1.10 o
  -7   5  14       14.89       15.08      1.36 o
  -6   5  14       26.80       27.81      0.90 o
  -5   5  14        1.13        1.48      0.67 o
  -4   5  14      219.93      206.63      2.99 o
  -3   5  14       88.92       87.11      1.64 o
  -2   5  14       29.41       30.00      0.87 o
  -1   5  14      341.97      326.20      3.92 o
   0   5  14       53.34       47.99      1.06 o
   1   5  14       20.94       20.24      0.67 o
   2   5  14       66.02       63.16      1.07 o
   3   5  14      130.80      129.37      1.88 o
   4   5  14        3.00        2.71      0.60 o
   5   5  14      117.08      123.76      2.18 o
   6   5  14       50.50       50.28      1.60 o
   7   5  14       26.78       28.18      1.34 o
  -9   6  14        2.44        2.18      1.24 o
  -8   6  14       14.99       17.34      0.96 o
  -7   6  14        1.24        1.92      0.60 o
  -6   6  14        8.22        9.24      0.69 o
  -5   6  14       10.39       10.73      0.71 o
  -4   6  14        1.38        1.57      0.53 o
  -3   6  14        0.31        0.06      0.48 o
  -2   6  14       52.45       59.14      1.24 o
  -1   6  14       15.59       11.97      0.61 o
   0   6  14       93.06       95.82      1.63 o
   1   6  14        9.48        9.95      0.61 o
   2   6  14       16.68       16.53      0.68 o
   3   6  14       54.70       57.48      1.31 o
   4   6  14       65.95       65.91      1.66 o
   5   6  14        0.54        1.19      0.74 o
   6   6  14       47.86       49.78      1.63 o
   7   6  14        2.68        2.54      0.98 o
  -9   7  14        0.16       -0.60      0.89 o
  -8   7  14        1.63       -0.02      0.70 o
  -7   7  14        5.34        6.31      0.80 o
  -6   7  14       66.68       66.50      1.75 o
  -5   7  14       17.13       17.69      0.99 o
  -4   7  14      107.05      100.03      1.95 o
  -3   7  14        4.16        4.04      0.55 o
  -2   7  14       16.70       17.00      0.75 o
  -1   7  14        0.48        0.65      0.46 o
   0   7  14       99.88       95.10      1.67 o
   1   7  14       19.80       18.45      0.77 o
   2   7  14       33.77       29.10      1.14 o
   3   7  14       74.97       71.48      1.42 o
   4   7  14       35.36       33.44      1.41 o
   5   7  14       25.70       25.95      1.34 o
   6   7  14       32.27       32.46      1.62 o
  -8   8  14        1.54        0.51      0.85 o
  -7   8  14        4.13        4.12      1.19 o
  -6   8  14        0.49        0.44      0.73 o
  -5   8  14        1.86        1.34      0.73 o
  -4   8  14       61.28       54.45      1.61 o
  -3   8  14        7.76        8.22      0.74 o
  -2   8  14       69.11       70.01      1.92 o
  -1   8  14      113.27      115.21      1.93 o
   0   8  14       39.19       44.83      1.21 o
   1   8  14      137.45      139.64      2.87 o
   2   8  14       60.00       67.67      1.96 o
   3   8  14        4.82        5.23      0.92 o
   4   8  14        7.75        9.75      1.04 o
   5   8  14        0.10        2.31      0.85 o
   6   8  14        1.26        2.23      1.43 o
  -7   9  14        1.08        0.56      1.26 o
  -6   9  14        3.08        4.23      0.98 o
  -5   9  14        0.18       -0.27      0.76 o
  -4   9  14       10.01       11.51      1.15 o
  -3   9  14        0.16        1.09      1.10 o
  -2   9  14        0.07        0.57      0.74 o
  -1   9  14        1.73        3.05      0.78 o
   0   9  14        6.49        4.46      0.80 o
   1   9  14       42.09       39.69      1.81 o
   2   9  14       51.15       54.46      1.84 o
   3   9  14       80.24       85.33      3.80 o
   4   9  14       21.49       26.12      1.77 o
   5   9  14        4.42        4.60      1.90 o
  -6  10  14        0.23       -1.02      1.37 o
  -5  10  14        0.49       -0.95      1.07 o
  -4  10  14        2.17        1.82      0.90 o
  -3  10  14        6.50        5.53      0.95 o
  -2  10  14        1.13        0.39      0.79 o
  -1  10  14        0.16       -0.71      0.71 o
   0  10  14        7.03        7.12      1.08 o
   1  10  14       10.55       10.58      1.19 o
   2  10  14       10.38        9.69      1.24 o
   3  10  14        0.39       -0.32      1.56 o
   4  10  14        1.11        1.66      2.14 o
  -4  11  14       13.57       16.80      1.26 o
  -3  11  14        1.51        0.51      0.91 o
  -2  11  14        2.53        3.88      1.43 o
  -1  11  14       23.93       25.66      2.83 o
   0  11  14        2.35        2.17      1.93 o
   1  11  14        3.30        1.64      1.25 o
   2  11  14        3.35        3.91      1.20 o
 -10   1  15        0.17        0.79      0.75 o
  -9   1  15       22.13       20.69      1.09 o
  -8   1  15        0.01       -0.69      0.69 o
  -7   1  15       40.89       41.78      1.14 o
  -6   1  15        6.13        6.93      0.79 o
  -5   1  15       54.67       56.22      0.96 o
  -4   1  15        4.91        5.48      0.40 o
  -3   1  15       44.45       44.74      0.87 o
  -2   1  15      143.63      146.06      1.55 o
  -1   1  15      131.61      107.28      1.15 o
   0   1  15       16.02       14.13      0.45 o
   1   1  15      187.14      149.35      1.42 o
   2   1  15       78.47       76.77      1.00 o
   3   1  15       98.50       86.29      1.27 o
   4   1  15        5.61        5.25      0.68 o
   5   1  15       23.88       24.70      0.92 o
   6   1  15        0.68        0.99      0.62 o
   7   1  15       13.56       13.77      0.93 o
   8   1  15       17.80       18.41      1.08 o
 -10   2  15        0.07       -0.11      1.52 o
  -9   2  15        0.72        0.50      1.61 o
  -8   2  15       22.31       22.99      1.22 o
  -7   2  15        2.51        2.14      0.71 o
  -6   2  15       26.02       27.18      1.13 o
  -5   2  15       58.59       57.92      1.08 o
  -4   2  15      157.91      164.75      2.01 o
  -3   2  15      139.93      131.74      1.72 o
  -2   2  15     1063.86     1063.71      9.27 o
  -1   2  15       21.62       16.64      0.58 o
   0   2  15      592.46      578.53      4.77 o
   1   2  15        2.48        6.99      0.34 o
   2   2  15       43.70       41.97      0.78 o
   3   2  15        7.88       10.77      0.57 o
   4   2  15      243.95      225.81      2.81 o
   5   2  15        0.46       -0.07      0.53 o
   6   2  15       33.15       31.61      1.12 o
   7   2  15        8.58        9.70      0.86 o
   8   2  15        0.26        0.85      0.78 o
 -10   3  15        8.60        9.31      1.31 o
  -9   3  15       20.93       23.03      5.44 o
  -8   3  15       38.46       39.25      1.65 o
  -7   3  15      136.10      137.55      3.10 o
  -6   3  15       82.58       81.48      1.87 o
  -5   3  15       72.38       71.18      1.25 o
  -4   3  15       22.45       25.21      0.92 o
  -3   3  15        0.03        0.90      0.39 o
  -2   3  15      170.04      161.83      1.92 o
  -1   3  15      283.39      278.43      2.82 o
   0   3  15      263.44      242.99      2.26 o
   1   3  15      137.90      135.69      1.51 o
   2   3  15      135.93      123.00      1.52 o
   3   3  15       56.96       53.09      1.34 o
   4   3  15       44.52       40.30      1.18 o
   5   3  15       58.42       57.23      1.53 o
   6   3  15       22.28       22.14      1.12 o
   7   3  15       23.75       25.98      1.28 o
   8   3  15        9.65       10.11      1.09 o
 -10   4  15        0.00       -0.20      1.10 o
  -9   4  15        1.14        2.82      1.12 o
  -8   4  15        4.40        2.98      0.93 o
  -7   4  15        8.35        9.09      1.06 o
  -6   4  15       21.92       19.78      0.79 o
  -5   4  15      125.33      121.49      2.00 o
  -4   4  15       41.32       41.34      1.09 o
  -3   4  15      127.57      119.56      2.21 o
  -2   4  15       91.90       93.94      1.53 o
  -1   4  15        0.07       -0.07      0.29 o
   0   4  15       50.11       52.85      0.96 o
   1   4  15      207.34      208.65      2.23 o
   2   4  15        5.72        6.07      0.45 o
   3   4  15       42.22       39.67      1.01 o
   4   4  15       49.59       50.01      1.28 o
   5   4  15       37.55       40.53      1.26 o
   6   4  15       57.04       59.97      2.35 o
   7   4  15       55.71       57.97      1.81 o
  -9   5  15        5.63        6.88      1.35 o
  -8   5  15        0.16       -0.17      0.91 o
  -7   5  15       32.18       31.19      2.41 o
  -6   5  15       52.03       50.77      1.25 o
  -5   5  15       41.96       41.95      1.27 o
  -4   5  15       82.94       79.28      2.09 o
  -3   5  15       43.91       45.56      1.18 o
  -2   5  15       39.28       38.09      0.98 o
  -1   5  15      119.81      116.46      1.63 o
   0   5  15       25.35       23.52      0.81 o
   1   5  15       37.38       37.40      0.87 o
   2   5  15       34.83       31.84      0.97 o
   3   5  15        0.41        1.01      0.48 o
   4   5  15       15.22       17.31      0.88 o
   5   5  15       24.48       24.90      1.06 o
   6   5  15        4.46        4.47      0.88 o
   7   5  15        0.79        0.06      0.83 o
  -9   6  15        1.00       -0.19      1.16 o
  -8   6  15        0.84        1.83      0.68 o
  -7   6  15       13.81       13.10      0.84 o
  -6   6  15        1.93        1.69      0.63 o
  -5   6  15       31.81       30.04      1.06 o
  -4   6  15       30.58       29.09      1.45 o
  -3   6  15       10.10        9.64      0.62 o
  -2   6  15       30.43       29.53      0.94 o
  -1   6  15       32.36       30.81      0.83 o
   0   6  15       24.76       25.07      0.86 o
   1   6  15       24.30       23.72      1.05 o
   2   6  15        7.53        6.94      0.77 o
   3   6  15       13.31       15.63      0.80 o
   4   6  15       14.70       16.48      0.91 o
   5   6  15        1.93        1.17      0.77 o
   6   6  15        0.94        0.99      0.82 o
   7   6  15        0.40       -0.92      0.92 o
  -8   7  15        1.75        0.55      0.72 o
  -7   7  15        1.45        1.63      0.74 o
  -6   7  15       24.33       23.01      1.15 o
  -5   7  15        8.70        7.95      0.80 o
  -4   7  15       20.15       17.42      0.97 o
  -3   7  15       12.64       13.84      0.75 o
  -2   7  15       16.66       16.53      0.78 o
  -1   7  15       16.54       16.69      0.87 o
   0   7  15        0.67       -0.40      0.49 o
   1   7  15        0.04       -0.17      0.49 o
   2   7  15        1.86        0.93      0.67 o
   3   7  15        5.41        7.18      0.77 o
   4   7  15        7.23        5.41      0.98 o
   5   7  15       19.83       18.22      1.24 o
   6   7  15        0.12       -0.12      1.07 o
  -8   8  15        1.40        0.61      0.82 o
  -7   8  15        0.00       -0.71      0.71 o
  -6   8  15        5.11        5.95      0.86 o
  -5   8  15       26.36       28.23      1.27 o
  -4   8  15       24.38       25.70      1.19 o
  -3   8  15       85.87       89.91      2.47 o
  -2   8  15       16.95       18.70      1.07 o
  -1   8  15        1.70        1.27      0.71 o
   0   8  15       70.87       74.73      1.97 o
   1   8  15       32.40       36.03      1.66 o
   2   8  15      108.76      111.78      3.03 o
   3   8  15       85.32       91.46      2.34 o
   4   8  15       20.21       23.46      1.69 o
   5   8  15       17.40       18.07      1.64 o
  -7   9  15        0.24       -0.01      0.84 o
  -6   9  15        2.74        2.68      0.88 o
  -5   9  15        0.03        0.02      0.77 o
  -4   9  15       66.97       66.26      2.22 o
  -3   9  15        2.48        2.03      0.83 o
  -2   9  15        5.54        5.57      0.99 o
  -1   9  15        2.45        3.16      1.21 o
   0   9  15       56.97       56.15      1.74 o
   1   9  15       22.17       21.09      1.38 o
   2   9  15      115.45      120.28      2.75 o
   3   9  15       53.47       56.40      1.92 o
   4   9  15       47.22       50.18      2.29 o
  -5  10  15       13.62       12.99      2.50 o
  -4  10  15        0.32       -0.81      0.81 o
  -3  10  15        6.28        7.85      1.20 o
  -2  10  15       19.69       21.02      1.27 o
  -1  10  15        2.06        1.66      0.82 o
   0  10  15        0.47        0.22      0.88 o
   1  10  15       17.52       16.70      1.33 o
   2  10  15        2.65        0.79      1.09 o
   3  10  15        8.53        8.84      3.61 o
  -4  11  15        8.64        7.08      1.61 o
  -3  11  15        0.23       -0.83      0.83 o
  -2  11  15       10.37       10.07      1.06 o
  -1  11  15        3.87        7.70      2.11 o
   0  11  15        0.35       -0.84      1.81 o
   1  11  15       16.09       12.92      2.09 o
 -10   0  16        3.56        4.15      2.20 o
  -9   0  16        0.25        0.46      1.75 o
  -8   0  16        2.87        1.81      1.12 o
  -7   0  16        2.29        2.64      0.57 o
  -6   0  16       33.39       32.36      1.24 o
  -5   0  16        6.27        6.74      0.61 o
  -4   0  16        3.21        3.33      0.63 o
  -3   0  16      253.80      255.25      3.80 o
  -2   0  16       77.87       86.22      1.52 o
  -1   0  16        6.98        8.90      0.57 o
   0   0  16      290.98      300.40      3.60 o
   1   0  16      116.98      106.29      1.66 o
   2   0  16        0.05       -0.48      0.49 o
   3   0  16      147.44      136.55      2.83 o
   4   0  16      182.12      174.76      3.53 o
   5   0  16        2.10        1.54      0.84 o
   6   0  16       25.74       22.95      1.72 o
   7   0  16       87.04       91.65      5.00 o
   8   0  16        0.21        0.64      1.11 o
 -10   1  16        5.40        4.75      0.96 o
  -9   1  16        0.33        1.12      1.00 o
  -8   1  16        2.96        3.97      0.87 o
  -7   1  16       22.68       24.58      1.40 o
  -6   1  16       13.20       13.47      0.60 o
  -5   1  16        5.71        6.51      0.48 o
  -4   1  16       68.17       68.93      1.23 o
  -3   1  16      170.99      169.82      2.12 o
  -2   1  16       21.47       22.25      0.65 o
  -1   1  16      589.94      524.81      4.36 o
   0   1  16       15.86       17.98      0.49 o
   1   1  16      166.85      136.11      1.35 o
   2   1  16      101.83      100.19      1.52 o
   3   1  16       16.09       18.61      0.63 o
   4   1  16       69.89       69.52      1.59 o
   5   1  16       85.27       81.78      1.64 o
   6   1  16        9.41        9.59      0.81 o
   7   1  16       23.97       23.91      1.45 o
   8   1  16        0.81        1.06      0.91 o
 -10   2  16        3.96        4.30      1.09 o
  -9   2  16        0.55        0.06      1.41 o
  -8   2  16       14.78       14.83      1.19 o
  -7   2  16        0.53        0.50      0.73 o
  -6   2  16       73.59       73.93      1.55 o
  -5   2  16       24.00       24.35      0.86 o
  -4   2  16      248.38      241.56      2.77 o
  -3   2  16       40.18       40.05      0.90 o
  -2   2  16       50.07       42.46      0.86 o
  -1   2  16      234.57      203.16      1.99 o
   0   2  16        7.22        3.89      0.33 o
   1   2  16       13.88        7.04      0.37 o
   2   2  16        2.25        3.48      0.43 o
   3   2  16       32.92       34.23      0.92 o
   4   2  16        8.02        9.08      0.71 o
   5   2  16        2.10        2.23      0.69 o
   6   2  16       54.81       55.12      1.65 o
   7   2  16        0.10       -0.77      0.77 o
   8   2  16        1.10        1.27      0.92 o
 -10   3  16       18.13       18.32      1.57 o
  -9   3  16        0.10        0.05      1.04 o
  -8   3  16       39.96       39.06      1.70 o
  -7   3  16        5.69        8.34      1.00 o
  -6   3  16        1.69        2.30      0.48 o
  -5   3  16      118.18      115.72      1.95 o
  -4   3  16      315.61      308.45      3.70 o
  -3   3  16      218.92      205.51      2.67 o
  -2   3  16      327.22      309.79      3.44 o
  -1   3  16       16.09       15.58      0.60 o
   0   3  16        0.49       -0.06      0.30 o
   1   3  16       48.58       44.50      0.88 o
   2   3  16       18.40       15.32      0.62 o
   3   3  16       66.00       56.75      1.17 o
   4   3  16        1.99        2.01      0.59 o
   5   3  16        2.38        1.82      0.71 o
   6   3  16        2.96        1.36      0.77 o
   7   3  16        0.00        0.25      0.82 o
 -10   4  16        2.16        2.62      1.23 o
  -9   4  16        4.38        5.30      1.30 o
  -8   4  16       24.75       23.26      1.45 o
  -7   4  16        0.61        2.27      1.11 o
  -6   4  16      113.35      109.48      2.11 o
  -5   4  16       22.02       23.46      1.23 o
  -4   4  16       88.74       86.97      1.87 o
  -3   4  16       13.57       12.68      0.77 o
  -2   4  16       42.02       38.78      1.00 o
  -1   4  16       19.35       20.46      0.74 o
   0   4  16       27.07       23.76      0.66 o
   1   4  16        2.16        2.17      0.41 o
   2   4  16        0.16       -0.40      0.40 o
   3   4  16        0.15        0.10      0.46 o
   4   4  16        1.77        2.35      0.64 o
   5   4  16       14.59       14.97      1.17 o
   6   4  16       12.21       11.96      1.02 o
   7   4  16        0.06        0.42      0.85 o
  -9   5  16        0.00       -0.60      1.13 o
  -8   5  16        5.31        6.12      1.09 o
  -7   5  16       19.30       20.41      1.43 o
  -6   5  16        5.73        5.76      0.63 o
  -5   5  16       54.22       55.98      1.60 o
  -4   5  16       17.86       19.41      0.86 o
  -3   5  16       29.44       29.11      1.00 o
  -2   5  16       39.99       39.69      1.04 o
  -1   5  16       29.44       29.33      0.92 o
   0   5  16       39.23       38.42      1.08 o
   1   5  16      287.22      281.58      3.35 o
   2   5  16      164.82      167.26      2.91 o
   3   5  16      104.15      108.68      1.92 o
   4   5  16       76.10       78.56      1.69 o
   5   5  16        5.15        4.95      0.85 o
   6   5  16        0.37        0.41      0.81 o
   7   5  16        0.01       -0.21      0.88 o
  -9   6  16        0.03       -0.67      0.67 o
  -8   6  16        2.23        1.59      0.72 o
  -7   6  16        2.54        1.80      0.67 o
  -6   6  16       13.01       13.83      1.06 o
  -5   6  16       24.31       22.81      0.97 o
  -4   6  16        0.61        0.69      0.67 o
  -3   6  16       41.27       41.53      1.85 o
  -2   6  16        3.71        2.87      0.53 o
  -1   6  16       16.74       14.29      0.84 o
   0   6  16       80.27       80.20      1.51 o
   1   6  16       38.33       34.50      0.99 o
   2   6  16       25.15       25.03      1.09 o
   3   6  16       16.34       17.12      0.80 o
   4   6  16        3.53        3.87      0.98 o
   5   6  16        1.40        1.14      0.81 o
   6   6  16        5.37        4.97      0.96 o
  -8   7  16       13.58       15.38      1.06 o
  -7   7  16        4.46        2.50      0.77 o
  -6   7  16        0.10        0.51      0.70 o
  -5   7  16        7.56        6.55      0.83 o
  -4   7  16       45.56       49.66      1.54 o
  -3   7  16       44.47       39.58      1.33 o
  -2   7  16       51.05       53.77      1.47 o
  -1   7  16      123.41      126.38      2.36 o
   0   7  16        5.23        4.32      0.60 o
   1   7  16       25.53       27.80      1.34 o
   2   7  16      175.15      169.04      3.25 o
   3   7  16        6.24        5.07      0.89 o
   4   7  16       42.66       43.59      1.91 o
   5   7  16       60.79       58.25      3.75 o
   6   7  16        1.27        0.35      1.25 o
  -7   8  16        0.72        0.09      0.76 o
  -6   8  16       28.43       27.99      1.49 o
  -5   8  16       31.77       33.61      1.40 o
  -4   8  16       11.59       11.39      1.25 o
  -3   8  16       32.21       36.03      1.43 o
  -2   8  16        0.54       -0.48      0.69 o
  -1   8  16        0.90        1.03      0.79 o
   0   8  16       20.60       24.23      1.65 o
   1   8  16       41.37       46.99      1.88 o
   2   8  16       39.81       39.81      1.63 o
   3   8  16       10.05        9.32      1.06 o
   4   8  16       13.20       14.50      1.49 o
   5   8  16        5.15        3.98      1.45 o
  -6   9  16        0.01       -0.65      0.82 o
  -5   9  16        4.03        5.18      1.09 o
  -4   9  16        1.19        1.53      1.51 o
  -3   9  16       21.62       19.39      1.21 o
  -2   9  16       20.68       22.49      1.23 o
  -1   9  16       42.58       46.83      2.01 o
   0   9  16       34.19       41.00      2.31 o
   1   9  16       43.10       51.31      2.62 o
   2   9  16       15.26       18.09      1.64 o
   3   9  16        2.50        4.12      1.00 o
   4   9  16       12.48       14.50      1.58 o
  -5  10  16        0.01       -1.00      1.00 o
  -4  10  16        4.38        3.72      1.31 o
  -3  10  16        5.80        4.14      1.05 o
  -2  10  16        8.99       12.24      1.14 o
  -1  10  16       27.98       28.73      1.64 o
   0  10  16        3.04        3.03      1.36 o
   1  10  16        0.32       -0.54      1.11 o
   2  10  16        4.47        4.43      1.04 o
   3  10  16        8.09       10.48      1.80 o
  -3  11  16        0.35       -1.27      1.27 o
  -2  11  16        2.37        2.65      1.41 o
  -1  11  16        1.19        2.23      2.03 o
   0  11  16        0.34       -0.34      1.87 o
 -10   1  17        0.17       -1.11      1.23 o
  -9   1  17        0.71       -0.39      0.82 o
  -8   1  17        2.00        1.18      0.76 o
  -7   1  17        1.01        1.36      0.47 o
  -6   1  17        0.22        0.02      0.58 o
  -5   1  17       39.22       40.10      1.31 o
  -4   1  17        1.71        2.44      0.50 o
  -3   1  17      120.66      108.50      1.45 o
  -2   1  17        3.29        2.51      0.35 o
  -1   1  17       25.96       17.47      0.55 o
   0   1  17        7.53        8.08      0.41 o
   1   1  17       20.38       18.37      0.54 o
   2   1  17       39.18       38.37      0.94 o
   3   1  17       14.46       14.28      0.64 o
   4   1  17       60.32       57.68      1.72 o
   5   1  17       14.75       13.70      0.92 o
   6   1  17       11.00       11.37      1.09 o
   7   1  17        0.06       -0.87      0.94 o
 -10   2  17        4.90        6.16      1.85 o
  -9   2  17       15.64       17.80      1.43 o
  -8   2  17        0.09        0.91      0.82 o
  -7   2  17       14.13       14.71      1.00 o
  -6   2  17      121.29      124.85      1.88 o
  -5   2  17        0.12        0.51      0.55 o
  -4   2  17      217.78      216.54      2.84 o
  -3   2  17       41.13       42.14      1.17 o
  -2   2  17        3.00        2.70      0.40 o
  -1   2  17       17.05       19.76      0.62 o
   0   2  17      376.13      359.39      3.31 o
   1   2  17       19.39       16.38      0.69 o
   2   2  17      130.85      120.94      1.65 o
   3   2  17       49.56       49.06      1.20 o
   4   2  17       34.65       38.84      1.50 o
   5   2  17       19.25       21.67      1.07 o
   6   2  17       48.01       46.25      1.56 o
   7   2  17        0.10        0.61      0.87 o
 -10   3  17        6.30        4.02      1.25 o
  -9   3  17        7.61        9.92      1.36 o
  -8   3  17       46.65       48.99      1.91 o
  -7   3  17        4.50        5.14      0.94 o
  -6   3  17      147.19      146.11      2.32 o
  -5   3  17       39.11       41.88      1.63 o
  -4   3  17      326.37      315.89      4.78 o
  -3   3  17        4.31        4.78      0.49 o
  -2   3  17      268.11      251.49      4.07 o
  -1   3  17       14.62       14.14      0.57 o
   0   3  17       17.05       20.69      0.62 o
   1   3  17      149.43      139.99      1.97 o
   2   3  17      125.67      124.99      1.80 o
   3   3  17        5.06        3.50      0.60 o
   4   3  17       90.14       89.28      1.97 o
   5   3  17       17.40       18.08      1.03 o
   6   3  17        1.09        1.29      0.79 o
   7   3  17        1.44        1.63      0.90 o
  -9   4  17       18.81       21.44      1.51 o
  -8   4  17       17.74       15.79      1.34 o
  -7   4  17       37.57       37.81      1.57 o
  -6   4  17        8.95       11.11      0.75 o
  -5   4  17        2.20        2.63      0.55 o
  -4   4  17        0.01        0.51      0.51 o
  -3   4  17      118.66      118.95      2.36 o
  -2   4  17       14.62       14.05      0.67 o
  -1   4  17       73.81       68.50      1.34 o
   0   4  17       29.57       28.90      0.79 o
   1   4  17       50.83       54.82      1.07 o
   2   4  17       17.62       17.22      0.75 o
   3   4  17      293.04      297.45      3.88 o
   4   4  17        1.30        1.31      0.78 o
   5   4  17       80.50       84.17      4.89 o
   6   4  17       22.68       25.28      1.27 o
   7   4  17        0.58        0.95      1.09 o
  -9   5  17        0.12        0.48      1.02 o
  -8   5  17       11.26       10.25      0.80 o
  -7   5  17        0.29        0.54      0.60 o
  -6   5  17        0.57        0.53      0.55 o
  -5   5  17        9.36        9.68      0.72 o
  -4   5  17       26.88       25.14      1.00 o
  -3   5  17        1.82        2.89      0.51 o
  -2   5  17       17.09       17.23      0.76 o
  -1   5  17       33.27       34.25      1.59 o
   0   5  17        2.29        3.66      0.53 o
   1   5  17        0.22        0.75      0.48 o
   2   5  17      118.40      126.81      2.17 o
   3   5  17        6.58        8.47      0.73 o
   4   5  17       24.70       26.07      1.29 o
   5   5  17       11.70       12.44      1.14 o
   6   5  17        3.88        2.97      1.07 o
  -8   6  17        2.53        1.32      0.74 o
  -7   6  17        4.16        2.36      1.06 o
  -6   6  17       13.43       13.69      0.93 o
  -5   6  17        0.24        0.41      0.63 o
  -4   6  17        1.95        2.03      0.61 o
  -3   6  17       14.97       15.60      0.86 o
  -2   6  17        0.25        0.06      0.50 o
  -1   6  17       10.89       11.65      1.08 o
   0   6  17        3.26        2.99      0.55 o
   1   6  17        0.05       -0.53      0.53 o
   2   6  17        4.69        4.66      0.83 o
   3   6  17        1.77        2.23      0.72 o
   4   6  17        1.07       -0.36      0.82 o
   5   6  17        0.00        0.36      0.95 o
   6   6  17        0.01        0.00      1.00 o
  -8   7  17       14.33       14.86      1.15 o
  -7   7  17        0.27        1.37      0.78 o
  -6   7  17       14.05       12.81      0.98 o
  -5   7  17       27.56       30.26      1.83 o
  -4   7  17        1.38        1.91      0.73 o
  -3   7  17       23.63       23.90      1.19 o
  -2   7  17        1.06        0.12      0.68 o
  -1   7  17       22.01       22.09      1.12 o
   0   7  17        6.79        7.10      0.71 o
   1   7  17       42.50       40.80      1.78 o
   2   7  17        4.69        5.19      0.92 o
   3   7  17       22.49       21.19      1.24 o
   4   7  17        1.85        1.80      1.54 o
   5   7  17        0.22       -0.71      0.96 o
  -7   8  17        5.54        7.26      1.12 o
  -6   8  17        0.51        0.72      0.79 o
  -5   8  17        6.99        7.66      0.93 o
  -4   8  17        0.13       -0.70      0.70 o
  -3   8  17        8.27        7.99      0.91 o
  -2   8  17       22.97       23.68      1.79 o
  -1   8  17       25.44       28.24      2.10 o
   0   8  17       31.42       32.51      1.17 o
   1   8  17        1.61        2.03      0.84 o
   2   8  17        0.12       -0.79      0.85 o
   3   8  17        0.98        0.35      0.89 o
   4   8  17        1.10        3.00      1.23 o
  -6   9  17        8.01        8.17      1.11 o
  -5   9  17        0.50        0.21      0.97 o
  -4   9  17       12.76       13.83      1.34 o
  -3   9  17       32.35       35.00      1.73 o
  -2   9  17      127.92      134.97      5.32 o
  -1   9  17       84.70       89.94      2.29 o
   0   9  17       70.75       75.67      3.14 o
   1   9  17       93.76       98.77      2.48 o
   2   9  17       12.70       12.83      1.18 o
   3   9  17        6.29        7.75      1.37 o
  -4  10  17        5.62        6.98      1.08 o
  -3  10  17        1.86        1.98      1.19 o
  -2  10  17       21.70       18.78      1.25 o
  -1  10  17        3.58        3.45      1.10 o
   0  10  17       59.28       59.41      2.95 o
   1  10  17        5.00        5.29      1.02 o
   2  10  17        1.08        1.59      0.99 o
 -10   0  18        0.23        1.95      1.01 o
  -9   0  18        6.20        6.30      1.00 o
  -8   0  18        0.01       -0.23      0.69 o
  -7   0  18        0.21       -0.28      0.66 o
  -6   0  18       41.39       43.57      2.33 o
  -5   0  18       13.01       13.03      1.09 o
  -4   0  18       38.71       36.06      1.34 o
  -3   0  18      215.40      198.41      3.23 o
  -2   0  18       15.51       17.26      0.93 o
  -1   0  18      265.68      237.91      3.36 o
   0   0  18      205.61      203.39      3.13 o
   1   0  18       17.21       18.38      1.11 o
   2   0  18      300.10      291.29      6.31 o
   3   0  18      202.37      208.54      3.98 o
   4   0  18        0.31        0.22      1.01 o
   5   0  18      187.32      187.31     13.14 o
   6   0  18       65.77       69.28      3.07 o
   7   0  18       12.76       11.20      2.54 o
 -10   1  18        1.13        2.59      2.13 o
  -9   1  18        0.22       -0.43      0.58 o
  -8   1  18        7.71        7.10      0.69 o
  -7   1  18       23.01       25.68      0.96 o
  -6   1  18        0.90        0.81      0.53 o
  -5   1  18      199.99      195.59      3.27 o
  -4   1  18       28.84       31.66      0.93 o
  -3   1  18      194.19      172.40      2.54 o
  -2   1  18       46.09       48.33      0.90 o
  -1   1  18        7.87       12.89      0.53 o
   0   1  18        1.09        0.86      0.37 o
   1   1  18      183.64      176.21      2.09 o
   2   1  18       16.93       16.56      0.68 o
   3   1  18       40.54       33.28      1.08 o
   4   1  18       10.99        9.49      0.96 o
   5   1  18        5.63        8.38      1.05 o
   6   1  18        0.02       -0.80      0.90 o
   7   1  18       12.06       13.16      1.34 o
 -10   2  18       10.56       11.99      1.43 o
  -9   2  18        0.31        0.91      1.03 o
  -8   2  18        8.49        8.21      0.70 o
  -7   2  18        0.30        0.63      0.57 o
  -6   2  18       19.93       18.50      0.86 o
  -5   2  18        6.60        7.21      0.62 o
  -4   2  18        7.45        7.84      0.53 o
  -3   2  18        0.65        0.16      0.38 o
  -2   2  18        7.67        6.62      0.45 o
  -1   2  18       24.70       20.51      0.66 o
   0   2  18       54.59       50.58      1.19 o
   1   2  18        0.78        0.29      0.42 o
   2   2  18       27.36       27.59      0.85 o
   3   2  18       30.45       32.19      1.05 o
   4   2  18       30.34       30.40      1.35 o
   5   2  18       14.12       14.13      1.15 o
   6   2  18        0.03        0.45      0.94 o
   7   2  18        0.35       -1.01      1.01 o
  -9   3  18        6.60        6.90      1.13 o
  -8   3  18       12.61       13.00      1.23 o
  -7   3  18       27.12       26.58      1.29 o
  -6   3  18      117.89      113.14      2.22 o
  -5   3  18       26.63       27.50      1.08 o
  -4   3  18       77.57       74.66      1.55 o
  -3   3  18        7.45        7.15      0.52 o
  -2   3  18       10.97       11.92      0.60 o
  -1   3  18       61.74       58.58      1.17 o
   0   3  18        2.42        2.06      0.38 o
   1   3  18       29.94       26.86      0.79 o
   2   3  18       33.16       33.63      0.94 o
   3   3  18        0.18       -0.51      0.51 o
   4   3  18        0.34       -0.04      0.77 o
   5   3  18        0.49       -1.04      1.14 o
   6   3  18       30.99       38.95      2.02 o
   7   3  18        2.17        3.13      1.15 o
  -9   4  18        3.96        3.27      1.59 o
  -8   4  18       26.92       26.67      1.47 o
  -7   4  18       42.87       43.17      2.20 o
  -6   4  18       24.69       24.46      1.08 o
  -5   4  18       14.80       14.41      0.79 o
  -4   4  18        1.99        1.73      0.56 o
  -3   4  18        7.49        7.76      0.65 o
  -2   4  18        0.35       -0.12      0.46 o
  -1   4  18       28.59       27.32      0.93 o
   0   4  18       76.96       77.95      1.28 o
   1   4  18       10.55       10.02      0.62 o
   2   4  18       12.15       13.86      0.76 o
   3   4  18       16.03       19.25      0.93 o
   4   4  18        0.67       -0.22      0.80 o
   5   4  18        0.72       -0.25      0.89 o
   6   4  18        0.06       -0.94      0.94 o
  -9   5  18        1.05        0.81      0.68 o
  -8   5  18        2.36        3.06      0.73 o
  -7   5  18        0.20       -0.42      0.66 o
  -6   5  18        2.59        2.37      0.67 o
  -5   5  18        4.88        6.43      0.70 o
  -4   5  18        6.43        6.46      0.69 o
  -3   5  18       19.63       21.74      0.96 o
  -2   5  18      146.53      146.07      2.25 o
  -1   5  18       72.60       80.37      1.58 o
   0   5  18       98.23      102.61      1.67 o
   1   5  18       36.22       39.67      1.16 o
   2   5  18        1.53        1.40      0.76 o
   3   5  18        4.85        5.17      0.72 o
   4   5  18       40.06       44.03      1.66 o
   5   5  18       10.83       10.23      1.14 o
   6   5  18       15.74       16.43      1.35 o
  -8   6  18        0.00       -0.18      0.76 o
  -7   6  18        2.42        1.98      0.74 o
  -6   6  18       15.03       14.66      0.98 o
  -5   6  18        2.97        1.81      0.71 o
  -4   6  18        9.63       10.64      0.88 o
  -3   6  18       91.73       90.67      2.61 o
  -2   6  18        2.18        1.54      0.57 o
  -1   6  18       87.13       86.33      2.09 o
   0   6  18       22.18       20.98      0.85 o
   1   6  18        3.67        2.41      0.65 o
   2   6  18       34.16       33.61      1.45 o
   3   6  18       30.38       28.85      1.36 o
   4   6  18        0.73        0.19      1.09 o
   5   6  18       31.70       29.82      1.52 o
  -8   7  18        4.76        8.02      2.34 o
  -7   7  18       26.13       25.77      1.78 o
  -6   7  18       13.65       14.49      1.06 o
  -5   7  18       20.47       21.25      1.44 o
  -4   7  18        2.38        1.51      0.98 o
  -3   7  18        3.46        4.13      0.70 o
  -2   7  18       47.25       48.93      2.33 o
  -1   7  18       33.64       31.81      1.38 o
   0   7  18       59.11       59.66      1.72 o
   1   7  18       72.98       69.78      1.98 o
   2   7  18        0.04        0.53      0.83 o
   3   7  18       19.68       21.47      1.64 o
   4   7  18       32.38       35.09      3.21 o
   5   7  18        0.14       -1.16      1.16 o
  -7   8  18        2.95        3.19      0.91 o
  -6   8  18        0.12       -0.57      0.78 o
  -5   8  18        1.57        1.65      0.80 o
  -4   8  18        0.01       -0.69      0.87 o
  -3   8  18       25.86       25.07      1.28 o
  -2   8  18       41.45       43.44      1.60 o
  -1   8  18       12.83       14.27      1.08 o
   0   8  18       98.66      103.28      2.76 o
   1   8  18       11.10       11.16      1.07 o
   2   8  18       11.66       12.72      1.17 o
   3   8  18       70.34       76.03      2.20 o
   4   8  18        0.00        2.09      1.25 o
  -5   9  18       11.27       13.46      1.70 o
  -4   9  18       16.50       19.47      1.29 o
  -3   9  18        2.38        5.07      0.99 o
  -2   9  18       40.04       44.20      2.18 o
  -1   9  18        1.01        1.38      1.26 o
   0   9  18       12.79       13.30      1.72 o
   1   9  18        2.38        3.35      0.96 o
   2   9  18       12.52       14.75      1.47 o
   3   9  18        5.04        6.86      1.36 o
  -4  10  18        3.41        3.85      1.03 o
  -3  10  18        8.74       10.93      1.15 o
  -2  10  18        0.24        1.18      0.90 o
  -1  10  18        1.53        1.61      2.46 o
   0  10  18        0.70        1.82      2.18 o
   1  10  18       21.95       23.13      1.78 o
  -9   1  19        2.83        2.83      0.75 o
  -8   1  19        0.39        0.83      0.59 o
  -7   1  19        3.56        3.06      0.67 o
  -6   1  19        0.45        0.40      0.56 o
  -5   1  19       22.14       20.82      0.89 o
  -4   1  19       33.25       32.27      0.89 o
  -3   1  19        9.53        7.94      0.51 o
  -2   1  19       37.65       34.76      0.94 o
  -1   1  19        7.43        7.90      0.50 o
   0   1  19       25.63       24.83      0.85 o
   1   1  19        0.04       -0.45      0.45 o
   2   1  19       21.04       21.08      0.76 o
   3   1  19       21.07       23.45      0.98 o
   4   1  19        1.88        1.93      0.85 o
   5   1  19        3.41        1.96      0.94 o
   6   1  19        0.38        0.04      0.98 o
   7   1  19        5.94        6.50      1.20 o
  -9   2  19        0.39        0.65      0.63 o
  -8   2  19        8.28        7.85      0.83 o
  -7   2  19        8.52        9.39      0.84 o
  -6   2  19        1.10        0.32      0.78 o
  -5   2  19        4.03        4.17      0.72 o
  -4   2  19       57.22       57.61      1.25 o
  -3   2  19        7.05        7.67      0.64 o
  -2   2  19       43.22       39.48      0.90 o
  -1   2  19       50.84       45.07      0.98 o
   0   2  19       66.95       69.73      1.22 o
   1   2  19       13.69       12.55      0.61 o
   2   2  19      246.94      240.12      2.96 o
   3   2  19        0.41        1.23      0.72 o
   4   2  19       20.81       18.73      1.19 o
   5   2  19        0.26       -0.76      0.89 o
   6   2  19       28.22       34.01      1.64 o
  -9   3  19        1.31        2.76      1.03 o
  -8   3  19       89.18       86.10      2.14 o
  -7   3  19        0.02        0.40      0.68 o
  -6   3  19       60.73       55.72      2.33 o
  -5   3  19       38.91       42.03      1.21 o
  -4   3  19        0.01        0.48      0.53 o
  -3   3  19       24.61       22.65      0.84 o
  -2   3  19      173.79      180.01      2.21 o
  -1   3  19        2.13        3.50      0.50 o
   0   3  19      134.72      126.41      1.91 o
   1   3  19       59.82       62.97      1.40 o
   2   3  19        6.68        7.16      0.68 o
   3   3  19       54.47       54.49      1.70 o
   4   3  19       72.17       73.61      2.26 o
   5   3  19        8.76       11.11      1.38 o
   6   3  19       95.97       96.85      2.59 o
  -9   4  19        1.25        0.00      0.75 o
  -8   4  19        8.25        9.23      1.40 o
  -7   4  19        5.56        8.84      0.90 o
  -6   4  19       40.38       37.97      2.04 o
  -5   4  19       11.71       12.14      0.79 o
  -4   4  19        8.68        8.70      0.71 o
  -3   4  19       23.99       26.78      1.03 o
  -2   4  19        9.00        9.90      0.69 o
  -1   4  19      149.92      153.52      2.18 o
   0   4  19       45.54       47.08      1.52 o
   1   4  19      108.26      107.05      1.90 o
   2   4  19       19.59       19.31      0.85 o
   3   4  19        0.26        0.69      0.63 o
   4   4  19        6.57        6.30      0.98 o
   5   4  19       10.63        9.99      1.14 o
   6   4  19        2.16        0.90      1.05 o
  -8   5  19        0.50        0.83      0.92 o
  -7   5  19        1.45        0.94      0.76 o
  -6   5  19        7.46        7.93      0.81 o
  -5   5  19        4.88        4.68      0.74 o
  -4   5  19        4.16        4.57      0.70 o
  -3   5  19        3.29        4.01      0.61 o
  -2   5  19       45.17       46.53      1.25 o
  -1   5  19       48.01       49.25      1.43 o
   0   5  19       45.48       48.55      1.33 o
   1   5  19      120.03      121.49      2.25 o
   2   5  19        0.14       -0.84      1.09 o
   3   5  19        8.76       10.17      0.90 o
   4   5  19       35.11       38.04      1.59 o
   5   5  19        3.39        2.83      1.04 o
  -8   6  19        0.05        0.43      0.82 o
  -7   6  19        2.56        2.24      0.85 o
  -6   6  19        0.88        2.01      0.76 o
  -5   6  19        0.20        0.02      0.68 o
  -4   6  19        2.16        2.19      0.74 o
  -3   6  19        8.48        8.71      0.79 o
  -2   6  19        2.32        1.28      0.72 o
  -1   6  19       13.73       15.34      1.26 o
   0   6  19        0.83        0.40      0.65 o
   1   6  19       28.92       32.02      1.58 o
   2   6  19        0.03        0.05      0.80 o
   3   6  19        6.92        6.79      0.97 o
   4   6  19        1.89        2.03      1.01 o
   5   6  19        1.48        0.84      0.99 o
  -7   7  19        5.72        6.90      0.95 o
  -6   7  19        0.47        0.59      0.78 o
  -5   7  19        1.03        0.06      0.75 o
  -4   7  19        0.21        0.15      0.73 o
  -3   7  19       34.08       35.50      1.67 o
  -2   7  19        0.02        0.02      0.75 o
  -1   7  19       31.41       29.45      1.33 o
   0   7  19        4.13        1.72      0.88 o
   1   7  19        0.05        0.35      0.78 o
   2   7  19        2.02        2.12      0.90 o
   3   7  19        1.18        0.51      0.89 o
   4   7  19        2.03        1.55      1.22 o
  -6   8  19        0.01       -0.76      0.76 o
  -5   8  19        0.08        0.46      0.80 o
  -4   8  19        0.89        1.39      0.98 o
  -3   8  19        2.24        2.46      0.86 o
  -2   8  19        8.86        8.24      0.99 o
  -1   8  19       29.57       32.57      1.43 o
   0   8  19        0.95        1.47      0.88 o
   1   8  19        5.93        8.50      1.36 o
   2   8  19        3.44        3.44      0.96 o
   3   8  19        1.26        0.53      1.18 o
  -5   9  19       32.22       40.36      2.54 o
  -4   9  19       43.51       50.71      2.95 o
  -3   9  19       29.26       31.80      1.51 o
  -2   9  19        9.36        9.94      1.09 o
  -1   9  19        5.96        7.34      1.02 o
   0   9  19        2.52       -0.48      1.33 o
   1   9  19        4.92        3.40      1.38 o
   2   9  19       22.88       24.14      1.61 o
  -2  10  19       34.05       38.91      2.80 o
  -1  10  19       15.72       13.72      2.76 o
  -9   0  20       12.44       14.31      1.61 o
  -8   0  20        0.92        1.30      1.18 o
  -7   0  20       94.00       97.30      2.93 o
  -6   0  20        2.71        4.56      0.97 o
  -5   0  20      112.27       98.18      2.90 o
  -4   0  20       77.38       80.57      2.85 o
  -3   0  20        5.22        3.37      0.65 o
  -2   0  20       39.84       38.80      1.33 o
  -1   0  20      255.83      247.15      4.04 o
   0   0  20        0.00        0.25      0.65 o
   1   0  20      269.43      245.09      5.96 o
   2   0  20       79.14       87.74      2.27 o
   3   0  20       18.60       18.27      1.55 o
   4   0  20       86.76       86.72      6.57 o
   5   0  20        4.96        5.15      1.48 o
   6   0  20        0.01       -0.82      1.76 o
  -9   1  20        7.22        8.04      2.23 o
  -8   1  20        2.61        3.59      0.78 o
  -7   1  20       15.23       14.64      1.39 o
  -6   1  20        4.64        5.24      0.70 o
  -5   1  20        0.17       -0.17      0.52 o
  -4   1  20       10.45       10.32      0.61 o
  -3   1  20       31.70       35.81      0.91 o
  -2   1  20      100.81       97.21      1.49 o
  -1   1  20       10.76        7.53      0.51 o
   0   1  20       53.16       47.80      1.00 o
   1   1  20       48.63       56.97      1.31 o
   2   1  20        4.25        5.19      0.58 o
   3   1  20       69.45       75.45      2.97 o
   4   1  20       45.03       46.64      1.72 o
   5   1  20        1.76        1.12      1.26 o
   6   1  20       13.72       14.60      1.56 o
  -9   2  20        3.46        2.62      0.84 o
  -8   2  20        3.86        4.54      0.80 o
  -7   2  20        6.23        7.67      0.95 o
  -6   2  20       16.72       15.14      0.99 o
  -5   2  20        1.38        2.02      0.59 o
  -4   2  20        6.79        6.93      0.62 o
  -3   2  20       89.92       88.18      1.46 o
  -2   2  20        8.97        8.24      0.55 o
  -1   2  20       39.14       34.85      0.93 o
   0   2  20        0.16        0.33      0.47 o
   1   2  20       10.23       10.69      0.66 o
   2   2  20        4.21        4.96      0.66 o
   3   2  20        2.01        1.64      1.12 o
   4   2  20       16.70       20.52      1.31 o
   5   2  20        5.96        7.15      1.07 o
   6   2  20        5.19        7.64      1.19 o
  -9   3  20        0.23        0.80      1.21 o
  -8   3  20       22.64       22.06      1.48 o
  -7   3  20        0.26        1.05      1.89 o
  -6   3  20        5.48        4.65      0.89 o
  -5   3  20        4.59        5.00      0.65 o
  -4   3  20        9.24        9.14      0.73 o
  -3   3  20        3.29        3.07      0.63 o
  -2   3  20        0.03       -0.27      0.43 o
  -1   3  20        2.30        1.77      0.48 o
   0   3  20       36.31       34.91      1.04 o
   1   3  20        3.19        3.06      0.60 o
   2   3  20        5.59        5.84      0.70 o
   3   3  20        0.10        0.49      0.65 o
   4   3  20       95.20      104.35      3.97 o
   5   3  20        6.73        8.72      1.13 o
   6   3  20       30.34       31.69      2.57 o
  -8   4  20       11.01       10.21      1.54 o
  -7   4  20        0.15        0.04      0.73 o
  -6   4  20        8.97       10.62      0.97 o
  -5   4  20       26.98       26.40      1.16 o
  -4   4  20       16.51       17.38      1.02 o
  -3   4  20       16.32       16.61      0.91 o
  -2   4  20       62.97       68.00      1.48 o
  -1   4  20        1.54        2.17      0.54 o
   0   4  20        0.07        0.21      0.57 o
   1   4  20        2.83        2.36      0.66 o
   2   4  20       40.20       42.79      2.35 o
   3   4  20        0.46       -0.57      0.91 o
   4   4  20        1.83        0.12      0.90 o
   5   4  20        6.85        7.62      1.12 o
  -8   5  20        0.32        1.09      0.80 o
  -7   5  20        0.52        1.05      0.78 o
  -6   5  20       10.26        9.92      0.88 o
  -5   5  20        0.02        0.51      0.68 o
  -4   5  20       17.03       15.67      1.00 o
  -3   5  20        8.21       10.10      0.89 o
  -2   5  20        0.33        0.50      0.60 o
  -1   5  20       54.41       57.20      1.58 o
   0   5  20       49.27       44.10      1.40 o
   1   5  20       43.62       48.42      1.42 o
   2   5  20       14.14       14.25      1.08 o
   3   5  20       28.71       28.03      1.40 o
   4   5  20        1.61        1.00      1.08 o
   5   5  20        3.89        2.41      1.01 o
  -7   6  20       12.90       12.14      1.03 o
  -6   6  20        2.39        2.50      0.79 o
  -5   6  20       16.88       18.50      1.56 o
  -4   6  20       45.57       46.27      1.57 o
  -3   6  20        1.70        2.50      0.79 o
  -2   6  20       13.95       15.13      1.05 o
  -1   6  20       39.42       37.12      1.46 o
   0   6  20        3.95        4.49      0.77 o
   1   6  20       27.63       28.29      1.15 o
   2   6  20       37.95       39.34      1.62 o
   3   6  20        0.00       -0.49      0.83 o
   4   6  20       18.17       20.13      3.02 o
  -7   7  20        0.55       -0.78      0.78 o
  -6   7  20        3.77        2.04      0.85 o
  -5   7  20       20.94       22.26      1.25 o
  -4   7  20        3.82        3.95      0.87 o
  -3   7  20       27.80       29.54      1.36 o
  -2   7  20        2.51        2.64      0.91 o
  -1   7  20        3.15        3.36      0.87 o
   0   7  20        9.14        8.69      1.02 o
   1   7  20       20.91       20.06      1.57 o
   2   7  20        4.86        4.20      0.98 o
   3   7  20       23.54       22.49      1.36 o
   4   7  20        6.32        5.79      1.42 o
  -6   8  20        5.34        5.21      0.98 o
  -5   8  20        2.07        3.04      0.89 o
  -4   8  20       27.79       26.10      1.62 o
  -3   8  20       10.95       10.94      1.10 o
  -2   8  20       39.85       40.90      1.64 o
  -1   8  20       51.66       55.28      2.75 o
   0   8  20        0.64        2.19      1.20 o
   1   8  20       36.01       41.35      3.14 o
   2   8  20        0.83        0.60      0.93 o
   3   8  20        0.67        1.64      1.19 o
  -4   9  20       42.81       45.67      1.83 o
  -3   9  20        0.43       -0.09      0.93 o
  -2   9  20        1.74        0.90      0.95 o
  -1   9  20        6.65        7.33      1.40 o
   0   9  20       32.95       37.49      2.78 o
   1   9  20        1.40        1.17      1.25 o
  -9   1  21        0.46        0.62      0.80 o
  -8   1  21        2.16        1.85      1.25 o
  -7   1  21        7.96        7.82      0.81 o
  -6   1  21       16.61       16.49      0.94 o
  -5   1  21       17.56       16.44      0.94 o
  -4   1  21        9.78        8.29      0.73 o
  -3   1  21        0.51        0.79      0.46 o
  -2   1  21       10.06       10.41      0.62 o
  -1   1  21        2.80        2.35      0.49 o
   0   1  21        1.25        1.11      0.48 o
   1   1  21       36.85       38.12      1.31 o
   2   1  21        0.01       -0.58      0.58 o
   3   1  21       12.34       13.69      1.28 o
   4   1  21        2.78        2.63      0.93 o
   5   1  21        0.31       -0.93      0.93 o
   6   1  21        5.41        5.27      1.15 o
  -9   2  21        0.16        0.00      0.74 o
  -8   2  21        0.04        0.36      0.78 o
  -7   2  21        2.38        1.82      0.77 o
  -6   2  21        0.27        0.88      0.97 o
  -5   2  21        5.85        4.22      0.73 o
  -4   2  21       27.51       30.27      1.01 o
  -3   2  21        0.31       -0.05      0.47 o
  -2   2  21      160.71      156.49      2.21 o
  -1   2  21        3.47        4.05      0.52 o
   0   2  21       47.92       42.05      1.24 o
   1   2  21        0.03       -0.79      0.79 o
   2   2  21       60.79       69.03      1.62 o
   3   2  21       30.08       37.01      1.29 o
   4   2  21      144.25      158.53      5.25 o
   5   2  21       39.52       42.14      1.79 o
  -8   3  21        0.40        1.99      1.33 o
  -7   3  21        5.73        6.83      0.90 o
  -6   3  21       12.40       11.99      1.00 o
  -5   3  21        1.38        2.29      0.64 o
  -4   3  21       11.38       11.39      0.96 o
  -3   3  21       59.46       59.26      1.37 o
  -2   3  21        7.10        7.57      0.63 o
  -1   3  21       21.70       20.61      0.78 o
   0   3  21      144.39      141.81      2.30 o
   1   3  21        1.10        1.07      0.75 o
   2   3  21       83.57       78.51      2.46 o
   3   3  21       44.95       51.15      2.09 o
   4   3  21       20.85       23.76      1.58 o
   5   3  21       22.15       20.57      1.39 o
  -8   4  21        8.09        8.85      1.01 o
  -7   4  21        1.83        2.63      0.83 o
  -6   4  21       10.40       10.57      0.91 o
  -5   4  21       18.64       19.02      1.75 o
  -4   4  21       62.24       59.70      1.94 o
  -3   4  21       10.19       10.18      0.86 o
  -2   4  21       20.06       20.46      0.91 o
  -1   4  21        2.79        2.57      0.70 o
   0   4  21        3.73        3.89      0.71 o
   1   4  21        5.61        4.18      0.86 o
   2   4  21       15.24       15.73      1.11 o
   3   4  21        2.86        2.83      0.87 o
   4   4  21        0.65        0.61      1.11 o
   5   4  21       35.04       43.32      1.80 o
  -8   5  21        0.33        0.39      0.81 o
  -7   5  21        0.05       -0.01      0.79 o
  -6   5  21        4.17        4.41      0.82 o
  -5   5  21       10.09       11.43      0.96 o
  -4   5  21        9.04        7.71      0.89 o
  -3   5  21       40.49       41.37      1.54 o
  -2   5  21        0.38        1.27      0.66 o
  -1   5  21       33.23       31.32      1.46 o
   0   5  21        5.04        4.56      0.78 o
   1   5  21       10.61       12.61      1.86 o
   2   5  21        5.55        6.88      0.97 o
   3   5  21       26.71       24.99      1.34 o
   4   5  21        4.84        4.20      1.31 o
  -7   6  21        0.09       -0.07      0.78 o
  -6   6  21        0.06       -0.28      0.76 o
  -5   6  21       28.26       30.36      1.34 o
  -4   6  21        2.14        2.27      0.82 o
  -3   6  21       67.45       69.65      2.23 o
  -2   6  21        0.23        0.82      0.79 o
  -1   6  21       37.70       38.25      1.42 o
   0   6  21        5.22        5.83      0.95 o
   1   6  21        0.79        0.99      1.03 o
   2   6  21        3.37        3.36      0.91 o
   3   6  21       23.31       22.52      1.33 o
   4   6  21        0.75        1.73      1.25 o
  -6   7  21        0.02       -0.65      0.77 o
  -5   7  21        2.09        1.52      0.83 o
  -4   7  21        2.32        1.91      0.83 o
  -3   7  21        0.01        1.17      0.84 o
  -2   7  21        0.38       -0.78      0.78 o
  -1   7  21       12.27       15.37      1.06 o
   0   7  21        0.12       -0.62      0.83 o
   1   7  21        0.13       -1.02      1.02 o
   2   7  21        3.64        1.75      0.93 o
   3   7  21        2.97        3.94      1.26 o
  -5   8  21       11.11       11.14      1.34 o
  -4   8  21        3.69        2.55      0.96 o
  -3   8  21       10.12       10.35      2.14 o
  -2   8  21        2.86        3.43      0.96 o
  -1   8  21        1.28        0.85      0.89 o
   0   8  21       27.02       27.65      1.84 o
   1   8  21       24.42       25.66      4.33 o
   2   8  21        6.29        4.35      1.33 o
  -3   9  21        6.03        5.54      1.10 o
  -2   9  21        9.28       12.53      1.25 o
  -1   9  21        1.71        3.21      1.55 o
   0   9  21       49.11       55.04      3.07 o
  -9   0  22       25.70       27.31      2.12 o
  -8   0  22        0.49       -0.47      1.32 o
  -7   0  22        7.45        6.16      1.14 o
  -6   0  22        0.02        0.03      0.93 o
  -5   0  22       13.69       14.09      2.18 o
  -4   0  22       19.37       19.99      1.14 o
  -3   0  22       72.62       65.79      2.11 o
  -2   0  22       56.25       54.29      2.02 o
  -1   0  22       24.86       19.12      1.11 o
   0   0  22        6.53        5.28      1.20 o
   1   0  22        9.56        6.42      1.01 o
   2   0  22        1.97        1.66      1.11 o
   3   0  22        0.71       -1.10      1.10 o
   4   0  22       26.70       29.06      5.14 o
   5   0  22        0.34       -0.17      1.36 o
  -8   1  22        3.32        3.47      0.86 o
  -7   1  22        1.06        1.27      0.88 o
  -6   1  22       23.17       23.46      1.59 o
  -5   1  22        0.98        0.39      0.66 o
  -4   1  22       19.46       18.03      0.78 o
  -3   1  22       38.74       43.72      1.26 o
  -2   1  22        6.27        8.40      0.63 o
  -1   1  22       86.28       87.14      1.72 o
   0   1  22       69.20       72.76      1.77 o
   1   1  22        9.41        8.79      0.87 o
   2   1  22       32.36       28.13      1.51 o
   3   1  22       26.33       25.75      1.25 o
   4   1  22        0.74        0.94      0.91 o
   5   1  22       20.11       21.68      1.40 o
  -8   2  22        3.89        2.46      0.87 o
  -7   2  22        7.08        7.31      1.30 o
  -6   2  22        0.14        0.71      0.76 o
  -5   2  22       27.81       26.66      1.19 o
  -4   2  22        5.62        6.10      0.74 o
  -3   2  22        2.33        0.32      0.53 o
  -2   2  22        0.88        0.52      0.53 o
  -1   2  22       11.51       13.51      0.75 o
   0   2  22       46.09       51.02      1.37 o
   1   2  22        0.01       -0.45      0.68 o
   2   2  22      128.86      136.47      4.99 o
   3   2  22        0.00        0.71      1.02 o
   4   2  22       39.12       43.83      1.70 o
   5   2  22        0.02       -0.67      0.97 o
  -8   3  22        0.04       -0.42      0.77 o
  -7   3  22        0.98        0.54      0.79 o
  -6   3  22        4.54        4.37      0.89 o
  -5   3  22        7.88        7.64      0.85 o
  -4   3  22        0.40        0.49      0.97 o
  -3   3  22       12.41       12.81      1.31 o
  -2   3  22       17.03       16.45      0.92 o
  -1   3  22        0.40       -0.05      0.65 o
   0   3  22        8.06        9.64      0.77 o
   1   3  22        7.54        7.02      0.87 o
   2   3  22       85.54       87.18      2.91 o
   3   3  22       10.31        7.80      1.20 o
   4   3  22       11.22        9.57      1.34 o
   5   3  22        1.46        2.02      1.04 o
  -8   4  22        5.83        5.61      0.98 o
  -7   4  22        6.56        5.87      0.97 o
  -6   4  22        4.10        2.51      0.87 o
  -5   4  22        1.99        1.67      0.85 o
  -4   4  22        2.34        2.69      0.87 o
  -3   4  22        0.00       -0.60      0.60 o
  -2   4  22       11.51       11.95      0.82 o
  -1   4  22        5.36        6.42      0.80 o
   0   4  22       56.36       57.42      1.62 o
   1   4  22        8.45        7.89      0.99 o
   2   4  22        0.66        0.72      0.82 o
   3   4  22        3.16        3.00      1.12 o
   4   4  22       42.71       45.34      2.15 o
  -7   5  22        0.05        0.38      0.76 o
  -6   5  22        1.94        1.69      0.79 o
  -5   5  22       13.82       12.83      1.03 o
  -4   5  22        6.95        5.65      0.88 o
  -3   5  22       64.80       67.09      1.71 o
  -2   5  22        1.42        0.44      0.81 o
  -1   5  22       31.62       31.84      1.27 o
   0   5  22       14.74       14.77      1.15 o
   1   5  22        0.54       -0.28      1.01 o
   2   5  22       23.37       22.56      1.30 o
   3   5  22        1.14        1.80      1.16 o
   4   5  22        0.12       -0.57      1.17 o
  -7   6  22        0.07        0.84      1.89 o
  -6   6  22        6.89        5.21      0.92 o
  -5   6  22        0.81        1.02      0.81 o
  -4   6  22        2.58        4.78      1.16 o
  -3   6  22        0.44        0.78      0.83 o
  -2   6  22       32.17       32.54      1.78 o
  -1   6  22        2.64        2.95      0.95 o
   0   6  22        7.74        7.76      1.05 o
   1   6  22       22.18       20.96      1.60 o
   2   6  22        0.80        0.71      1.07 o
   3   6  22        2.51        2.08      1.81 o
  -6   7  22        1.44        2.29      0.92 o
  -5   7  22        0.44        0.26      0.83 o
  -4   7  22        5.57        5.86      0.99 o
  -3   7  22       15.52       15.96      1.22 o
  -2   7  22        0.04       -0.81      0.81 o
  -1   7  22       22.19       23.53      1.24 o
   0   7  22        6.64        5.49      1.02 o
   1   7  22        2.74        1.87      1.15 o
   2   7  22        5.07        4.34      1.28 o
  -4   8  22        6.19        7.37      1.08 o
  -3   8  22        8.17        9.05      1.16 o
  -2   8  22        5.20        5.96      1.08 o
  -1   8  22        0.94        2.80      1.08 o
   0   8  22        8.79        8.03      1.42 o
   1   8  22       15.37       15.46      2.02 o
  -8   1  23        0.33        0.88      1.53 o
  -7   1  23        5.57        6.71      0.97 o
  -6   1  23        1.20        1.67      0.82 o
  -5   1  23        2.33        3.64      0.89 o
  -4   1  23       16.14       16.87      0.79 o
  -3   1  23       13.68       14.19      0.73 o
  -2   1  23        0.52        1.42      0.57 o
  -1   1  23        7.49        9.24      0.75 o
   0   1  23       46.75       46.22      2.19 o
   1   1  23        0.00       -0.71      0.71 o
   2   1  23       23.60       25.27      1.84 o
   3   1  23       11.22       10.08      1.23 o
   4   1  23        4.81        3.46      0.97 o
  -8   2  23        2.37        3.36      1.25 o
  -7   2  23        0.25        1.15      0.83 o
  -6   2  23       11.81       13.45      2.96 o
  -5   2  23        2.79        2.79      0.75 o
  -4   2  23       12.35       12.91      0.87 o
  -3   2  23        1.70        1.86      0.62 o
  -2   2  23       16.55       18.43      1.01 o
  -1   2  23       48.23       54.54      1.41 o
   0   2  23      137.83      144.43      3.59 o
   1   2  23       95.94      101.36      3.45 o
   2   2  23       71.72       74.83      2.05 o
   3   2  23       32.60       32.08      2.15 o
   4   2  23        0.92        1.22      1.11 o
  -8   3  23        0.07       -0.49      0.81 o
  -7   3  23        2.12        2.46      0.90 o
  -6   3  23       14.28       14.86      1.19 o
  -5   3  23        6.90        6.75      0.86 o
  -4   3  23       38.32       38.83      1.40 o
  -3   3  23        1.35        1.01      0.68 o
  -2   3  23       28.08       23.47      1.20 o
  -1   3  23       11.10       11.58      0.92 o
   0   3  23        1.01       -0.39      0.79 o
   1   3  23        0.00        0.38      0.76 o
   2   3  23        0.13       -1.00      1.00 o
   3   3  23        4.68        7.08      1.35 o
   4   3  23       21.36       26.39      3.38 o
  -7   4  23        0.14        1.17      0.89 o
  -6   4  23        8.76        7.94      1.04 o
  -5   4  23        0.96       -0.79      0.79 o
  -4   4  23        8.49        7.91      0.84 o
  -3   4  23        2.36        0.68      0.68 o
  -2   4  23       27.91       29.58      1.09 o
  -1   4  23       12.16       13.01      0.96 o
   0   4  23        1.60        2.70      0.89 o
   1   4  23       62.64       64.73      1.99 o
   2   4  23        8.53        8.33      1.24 o
   3   4  23       45.55       50.37      2.21 o
   4   4  23        2.64        1.91      1.26 o
  -7   5  23        1.64        1.51      0.83 o
  -6   5  23        0.06       -0.02      0.77 o
  -5   5  23        0.03        0.18      0.79 o
  -4   5  23        0.32       -0.09      0.69 o
  -3   5  23        2.25        1.22      0.71 o
  -2   5  23        0.33       -0.09      0.73 o
  -1   5  23        9.96        9.01      0.93 o
   0   5  23        7.08        6.31      0.99 o
   1   5  23        0.20       -0.47      0.85 o
   2   5  23        9.20        9.34      1.32 o
   3   5  23       22.61       25.21      3.16 o
  -6   6  23        0.00       -0.81      0.81 o
  -5   6  23       32.53       33.58      1.50 o
  -4   6  23        0.02        0.46      0.73 o
  -3   6  23        2.58        1.96      0.88 o
  -2   6  23        1.30        1.10      0.79 o
  -1   6  23        8.34        7.28      0.92 o
   0   6  23        0.33        0.63      0.89 o
   1   6  23       32.16       32.86      1.89 o
   2   6  23        2.56        4.07      1.20 o
  -5   7  23        7.10        6.77      1.05 o
  -4   7  23        0.05       -0.31      0.86 o
  -3   7  23        3.68        3.62      0.98 o
  -2   7  23        0.01       -0.85      0.85 o
  -1   7  23        6.61        7.98      1.14 o
   0   7  23        0.70        0.45      0.95 o
   1   7  23       20.99       21.51      1.72 o
  -2   8  23       43.22       47.88      2.65 o
  -1   8  23        7.25        7.85      1.23 o
  -8   0  24        5.81        4.36      1.58 o
  -7   0  24        1.55        0.80      2.22 o
  -6   0  24        5.65        5.77      1.23 o
  -5   0  24        0.42       -0.49      1.00 o
  -4   0  24        0.24       -0.80      0.80 o
  -3   0  24        0.07       -0.84      0.84 o
  -2   0  24       25.54       25.66      1.45 o
  -1   0  24        1.75        2.51      0.96 o
   0   0  24       27.15       22.54      1.87 o
   1   0  24       25.91       27.19      3.02 o
   2   0  24        1.17       -0.96      0.96 o
   3   0  24       10.00        6.62      2.24 o
   4   0  24        2.68        1.55      2.12 o
  -8   1  24        0.31        0.27      2.51 o
  -7   1  24        6.62        7.38      1.45 o
  -6   1  24        4.96        4.60      2.63 o
  -5   1  24       22.26       21.99      1.05 o
  -4   1  24       20.92       23.10      0.98 o
  -3   1  24       13.98       13.49      0.84 o
  -2   1  24        3.10        2.66      0.68 o
  -1   1  24        0.44       -0.13      0.75 o
   0   1  24       20.53       24.97      1.82 o
   1   1  24       13.64       12.40      1.01 o
   2   1  24       44.39       46.48      1.55 o
   3   1  24        1.02        0.59      1.33 o
   4   1  24       11.83       11.25      1.36 o
  -7   2  24        0.00       -0.78      0.78 o
  -6   2  24        0.72        0.51      0.84 o
  -5   2  24        4.75        5.77      0.88 o
  -4   2  24       23.43       24.51      1.10 o
  -3   2  24        8.00        8.56      0.85 o
  -2   2  24      113.08      113.04      3.68 o
  -1   2  24        9.38       11.41      1.06 o
   0   2  24      118.55      123.81      4.06 o
   1   2  24       19.35       20.61      1.14 o
   2   2  24       15.47       11.66      1.17 o
   3   2  24        0.07        0.22      1.40 o
   4   2  24        1.43        1.35      1.16 o
  -7   3  24        4.72        2.53      0.92 o
  -6   3  24        2.03        0.44      0.78 o
  -5   3  24        0.89        0.47      0.93 o
  -4   3  24       11.33       11.07      0.91 o
  -3   3  24        0.91        0.25      0.75 o
  -2   3  24        0.98        0.43      0.82 o
  -1   3  24        5.30        4.71      0.95 o
   0   3  24       34.89       37.03      1.61 o
   1   3  24        3.30        3.33      0.93 o
   2   3  24        1.48        1.95      0.96 o
   3   3  24        0.58       -1.36      1.36 o
  -7   4  24        0.51        1.04      0.92 o
  -6   4  24        0.30       -0.08      0.99 o
  -5   4  24        0.52       -0.01      1.06 o
  -4   4  24        1.77        2.04      0.78 o
  -3   4  24        9.64       10.02      1.18 o
  -2   4  24        4.79        5.42      0.94 o
  -1   4  24        4.20        3.15      0.79 o
   0   4  24       12.79       15.59      1.20 o
   1   4  24        3.39        3.62      0.95 o
   2   4  24       62.52       65.68      2.83 o
   3   4  24       25.53       25.25      2.33 o
  -6   5  24        0.02        0.46      0.83 o
  -5   5  24       13.00       14.52      1.35 o
  -4   5  24       10.12       12.82      1.53 o
  -3   5  24        0.11        0.34      0.85 o
  -2   5  24       18.03       17.43      1.12 o
  -1   5  24        8.30        8.51      1.76 o
   0   5  24        0.49        1.52      0.93 o
   1   5  24        0.13       -0.93      1.02 o
   2   5  24       21.56       25.44      2.36 o
  -5   6  24       11.38       12.01      1.36 o
  -4   6  24        2.49        1.29      0.91 o
  -3   6  24        7.88        7.15      0.94 o
  -2   6  24        6.64        8.14      0.96 o
  -1   6  24        2.17        1.18      0.97 o
   0   6  24        8.97        8.86      1.12 o
   1   6  24        1.09        4.42      1.25 o
  -4   7  24        0.11        2.14      2.05 o
  -3   7  24        0.42       -0.83      0.83 o
  -2   7  24        0.21       -0.81      0.85 o
  -1   7  24        2.60        0.91      1.00 o
   0   7  24        4.12        4.60      1.34 o
  -7   1  25        1.70        1.87      1.18 o
  -6   1  25        0.02       -0.22      0.84 o
  -5   1  25        2.11        2.34      0.82 o
  -4   1  25       17.37       19.05      0.96 o
  -3   1  25        5.24        4.47      0.76 o
  -2   1  25       70.62       71.06      1.67 o
  -1   1  25       11.63       11.61      0.99 o
   0   1  25       12.17        8.53      1.29 o
   1   1  25        8.40        6.60      1.04 o
   2   1  25        1.45        1.33      0.94 o
   3   1  25        0.39       -1.74      1.74 o
  -7   2  25        0.29        0.63      0.89 o
  -6   2  25        0.72        1.08      1.13 o
  -5   2  25       17.25       19.80      1.25 o
  -4   2  25       15.65       16.16      1.02 o
  -3   2  25       44.46       49.05      1.70 o
  -2   2  25       35.99       36.23      1.37 o
  -1   2  25       16.03       16.09      1.20 o
   0   2  25        6.11        8.28      1.07 o
   1   2  25        1.53        3.15      0.85 o
   2   2  25        3.99        3.00      1.21 o
   3   2  25       15.27       13.54      2.01 o
  -6   3  25        3.26        0.69      0.93 o
  -5   3  25        0.17        0.37      0.81 o
  -4   3  25        1.11        0.86      0.74 o
  -3   3  25        4.81        6.52      0.95 o
  -2   3  25        0.18        1.41      0.87 o
  -1   3  25       37.69       41.77      1.70 o
   0   3  25       11.72       14.44      1.24 o
   1   3  25       16.52       16.89      1.54 o
   2   3  25       64.27       71.79      2.59 o
   3   3  25        0.49        0.19      1.58 o
  -6   4  25        8.83        8.93      1.03 o
  -5   4  25        3.41        3.58      1.36 o
  -4   4  25        0.68        0.18      0.74 o
  -3   4  25       18.17       19.37      1.11 o
  -2   4  25       18.14       19.44      1.28 o
  -1   4  25       20.06       20.55      1.55 o
   0   4  25       10.09       11.52      1.82 o
   1   4  25        0.95        1.44      0.92 o
   2   4  25        7.13        9.43      1.38 o
  -5   5  25        1.45        0.31      0.89 o
  -4   5  25        0.51        0.34      0.76 o
  -3   5  25        3.66        4.25      0.98 o
  -2   5  25        0.90        1.73      0.92 o
  -1   5  25       27.65       31.68      1.57 o
   0   5  25        0.03       -0.41      0.94 o
   1   5  25       47.70       51.17      2.36 o
  -4   6  25        0.26       -0.39      0.89 o
  -3   6  25        5.83        6.74      1.05 o
  -2   6  25        0.98        1.01      0.87 o
  -1   6  25        5.05        4.05      1.07 o
   0   6  25        0.73       -0.06      0.94 o
  -6   0  26        4.64        3.54      1.26 o
  -5   0  26        0.14       -0.22      0.94 o
  -4   0  26        2.16        0.58      0.99 o
  -3   0  26       11.71       15.80      1.36 o
  -2   0  26        1.61        1.87      1.01 o
  -1   0  26       10.67       10.05      1.76 o
   0   0  26       20.31       21.51      3.32 o
   1   0  26        3.96        5.36      1.53 o
   2   0  26        6.98        4.84      2.32 o
  -6   1  26        0.18        0.65      0.93 o
  -5   1  26        5.37        4.95      0.95 o
  -4   1  26       28.38       30.69      2.13 o
  -3   1  26        4.97        8.45      0.95 o
  -2   1  26       60.45       64.09      1.64 o
  -1   1  26        1.55        0.84      0.94 o
   0   1  26       14.99       13.48      1.23 o
   1   1  26        0.02        0.32      1.37 o
   2   1  26        1.88        1.52      1.12 o
  -6   2  26       18.57       17.56      1.82 o
  -5   2  26        0.01        0.90      0.84 o
  -4   2  26       49.23       48.91      2.50 o
  -3   2  26       10.49       11.95      1.02 o
  -2   2  26       19.14       18.50      1.27 o
  -1   2  26        8.91        7.19      1.27 o
   0   2  26        0.01        0.49      0.91 o
   1   2  26        6.96        6.91      1.07 o
   2   2  26        3.21        3.60      1.07 o
  -6   3  26        4.43        2.18      0.92 o
  -5   3  26        0.32        0.34      0.87 o
  -4   3  26        0.77        0.43      0.84 o
  -3   3  26        0.05       -0.40      0.75 o
  -2   3  26       15.24       17.92      1.30 o
  -1   3  26        0.60        0.55      1.10 o
   0   3  26        0.37        0.24      1.05 o
   1   3  26        2.59        3.21      1.00 o
   2   3  26       12.67       11.25      2.00 o
  -5   4  26        1.43        1.46      0.93 o
  -4   4  26        0.90       -0.28      0.76 o
  -3   4  26        0.00       -0.90      0.90 o
  -2   4  26        7.63        8.48      1.10 o
  -1   4  26        8.96       10.86      1.45 o
   0   4  26       28.81       35.42      1.67 o
   1   4  26       12.12       11.47      1.49 o
  -4   5  26        0.18       -0.90      0.90 o
  -3   5  26        0.54        1.09      0.94 o
  -2   5  26        9.63       10.32      1.18 o
  -1   5  26        8.59       11.79      1.44 o
   0   5  26       24.55       27.05      1.52 o
  -5   1  27        6.90        7.33      0.93 o
  -4   1  27       23.64       23.41      1.20 o
  -3   1  27        3.13        2.51      0.82 o
  -2   1  27        0.87       -0.28      0.80 o
  -1   1  27        0.57        0.30      1.09 o
   0   1  27        5.84        5.00      1.11 o
   1   1  27        0.37       -0.28      0.99 o
  -5   2  27        2.15        1.49      0.91 o
  -4   2  27        6.26        7.39      0.95 o
  -3   2  27        3.32        5.68      0.92 o
  -2   2  27        3.94        4.55      1.17 o
  -1   2  27       10.31       11.01      1.42 o
   0   2  27        0.37        0.03      1.07 o
   1   2  27        1.38        0.46      1.26 o
  -5   3  27       11.28       10.68      1.85 o
  -4   3  27        6.21        6.51      1.17 o
  -3   3  27        9.81        9.58      1.14 o
  -2   3  27       32.88       37.37      1.65 o
  -1   3  27        0.30        1.46      1.15 o
   0   3  27       28.20       29.80      2.86 o
  -4   4  27        6.25        5.97      1.27 o
  -3   4  27        0.38       -0.91      0.92 o
  -2   4  27        5.12        8.30      1.14 o
  -1   4  27        1.75        2.65      1.23 o
  -4   0  28       18.14       18.05      1.71 o
  -3   0  28        1.06        0.19      1.08 o
  -2   0  28        6.39        4.59      1.66 o
  -1   0  28       18.86       19.65      2.27 o
   0   0  28        0.90       -0.25      3.31 o
  -4   1  28       11.58       11.84      1.03 o
  -3   1  28        0.10       -0.79      0.79 o
  -2   1  28        0.47       -1.14      1.14 o
  -1   1  28       13.82       15.89      1.59 o
   0   1  28        6.13        4.11      1.13 o
  -4   2  28        1.16        0.70      0.85 o
  -3   2  28        0.01       -0.92      0.92 o
  -2   2  28        0.09       -0.74      1.15 o
  -1   2  28        3.24        2.54      1.25 o
  -2   3  28        0.15       -0.88      1.16 o
 
